# Supplementary material for: Mexican Ganoderma Lucidum Extracts Decrease Lipogenesis Modulating Transcriptional Metabolic Networks and Gut Microbiota in C57BL/6 Mice Fed with a High-Cholesterol Diet
Source: Nutrients. 2020 Dec 24;13(1):38. doi: 10.3390/nu13010038 (PMC7823885; doi:10.3390/nu13010038)
Supplement: Supplementary file 1 [file nutrients-13-00038-s001.zip]

Archive with 32 entries (29 files):
- Supplmentary/
- Supplmentary/SupFig5.jpg
- __MACOSX/
- __MACOSX/Supplmentary/
- __MACOSX/Supplmentary/._SupFig5.jpg
- Supplmentary/SupFig4.jpg
- __MACOSX/Supplmentary/._SupFig4.jpg
- Supplmentary/SupFig6.jpg
- __MACOSX/Supplmentary/._SupFig6.jpg
- Supplmentary/SupFig7.jpg
- __MACOSX/Supplmentary/._SupFig7.jpg
- Supplmentary/.DS_Store
- __MACOSX/Supplmentary/._.DS_Store
- Supplmentary/SupFig3.jpg
- __MACOSX/Supplmentary/._SupFig3.jpg
- Supplmentary/SupFig2.jpg
- __MACOSX/Supplmentary/._SupFig2.jpg
- Supplmentary/ST6.xlsx
- __MACOSX/Supplmentary/._ST6.xlsx
- Supplmentary/SupFig1.jpg
- __MACOSX/Supplmentary/._SupFig1.jpg
- Supplmentary/ST1.xlsx
- __MACOSX/Supplmentary/._ST1.xlsx
- Supplmentary/ST3.xlsx
- __MACOSX/Supplmentary/._ST3.xlsx
- Supplmentary/ST2.xlsx
- __MACOSX/Supplmentary/._ST2.xlsx
- Supplmentary/ST5.xlsx
- __MACOSX/Supplmentary/._ST5.xlsx
- Supplmentary/ST4.xlsx
- __MACOSX/Supplmentary/._ST4.xlsx
- __MACOSX/._Supplmentary
