# Supplementary material for: Mexican Ganoderma Lucidum Extracts Decrease Lipogenesis Modulating Transcriptional Metabolic Networks and Gut Microbiota in C57BL/6 Mice Fed with a High-Cholesterol Diet
Source: Nutrients. 2020 Dec 24;13(1):38. doi: 10.3390/nu13010038 (PMC7823885; doi:10.3390/nu13010038)
Supplement: Supplementary file 1 [file nutrients-13-00038-s001.zip › Supplmentary/ST6.xlsx]

## Sheet: STable6
Supplementary Table 6. Up-modulated and down-modulated genes that were positively or negatively correlated with serum biochemical variables, as well as genes responsive to Gl-1 and Gl-2 extracts of Ganoderma lucidum correlated with the gut microbiota. TG: Triglycerides. LDL: Low-density lipoprotein cholesterol. HDL: High-density lipoprotein cholesterol.
Ganoderma lucidum extract	Biochemical variable correlated or responsive genes associated to microbiota	Number of genes
		Up-modulated	Down-modulated
Gl-1	TG	4	10
	LDL	5	7
	HDL	4	9
	Glucose	1	1
	Responsive genes correlated with increased abundance of Lactobacillus	14	12
Gl-2	TG	39	17
	LDL	24	9
	HDL	38	16
	Glucose	4	4
	Responsive genes correlated with increased abundance of Lactobacillus	43	20
