# Supplementary material for: Mexican Ganoderma Lucidum Extracts Decrease Lipogenesis Modulating Transcriptional Metabolic Networks and Gut Microbiota in C57BL/6 Mice Fed with a High-Cholesterol Diet
Source: Nutrients. 2020 Dec 24;13(1):38. doi: 10.3390/nu13010038 (PMC7823885; doi:10.3390/nu13010038)
Supplement: Supplementary file 1 [file nutrients-13-00038-s001.zip › Supplmentary/ST3.xlsx]

## Sheet: Liver
Supplementary Table 3: Pathway enrichment analysis of differentially expressed hepatic genes in liver and kidney tissues (FDR < 0.1) regulated by the intervention of Ganoderma lucidum extracts (Gl-1, Gl-2) or simvastatin (Sim), administered to C57BL/6 mice under a high-cholesterol diet (HCD) or standard diet (Control). HCD: High-cholesterol diet.
GeneSet	Description	Link	Total Number of genes	Number of enriched genes	Enrichment score	FDR	OverlapGene_UserID	Anotattion	Class
GO:0008203	Cholesterol metabolic process	http://amigo.geneontology.org/amigo/term/GO:0008203	110	5	27.1463	0.00370607	Fdps, Cyp7b1, Nsdhl, Srebf1, Fgl1	GO BP	HCD Gl-1 vs HCD
GO:0016125	Sterol metabolic process	http://amigo.geneontology.org/amigo/term/GO:0016125	116	5	25.7422	0.00370607	Fdps, Cyp7b1, Nsdhl, Srebf1, Fgl1	GO BP	HCD Gl-1 vs HCD
GO:1902652	Secondary alcohol metabolic process	http://amigo.geneontology.org/amigo/term/GO:1902652	116	5	25.7422	0.00370607	Fdps, Cyp7b1, Nsdhl, Srebf1, Fgl1	GO BP	HCD Gl-1 vs HCD
GO:0035634	Response to stilbenoid	http://amigo.geneontology.org/amigo/term/GO:0035634	22	3	81.4389	0.0125325	Cyp2b9, Saa2, Fgl1	GO BP	HCD Gl-1 vs HCD
GO:0044283	Small molecule biosynthetic process	http://amigo.geneontology.org/amigo/term/GO:0044283	448	7	9.33154	0.0125325	Acly, Fdps, Cyp7b1, Fasn, Nsdhl, Srebf1, Acss2	GO BP	HCD Gl-1 vs HCD
GO:0072330	Monocarboxylic acid biosynthetic process	http://amigo.geneontology.org/amigo/term/GO:0072330	178	5	16.7758	0.0141106	Acly, Cyp7b1, Fasn, Srebf1, Acss2	GO BP	HCD Gl-1 vs HCD
GO:0006629	Lipid metabolic process	http://amigo.geneontology.org/amigo/term/GO:0006629	1155	10	5.17073	0.0141106	Acly, Fdps, Cyp2b9, Cyp2c38, Cyp7b1, Fasn, Nsdhl, Srebf1, Fgl1, Acss2	GO BP	HCD Gl-1 vs HCD
GO:0008610	Lipid biosynthetic process	http://amigo.geneontology.org/amigo/term/GO:0008610	508	7	8.22939	0.0177094	Acly, Fdps, Cyp7b1, Fasn, Nsdhl, Srebf1, Acss2	GO BP	HCD Gl-1 vs HCD
GO:0006084	Acetyl-coa metabolic process	http://amigo.geneontology.org/amigo/term/GO:0006084	32	3	55.9893	0.0189431	Acly, Fasn, Acss2	GO BP	HCD Gl-1 vs HCD
GO:0006631	Fatty acid metabolic process	http://amigo.geneontology.org/amigo/term/GO:0006631	355	6	10.0938	0.0195358	Acly, Cyp2b9, Cyp2c38, Fasn, Srebf1, Acss2	GO BP	HCD Gl-1 vs HCD
R-MMU-2426168	Activation of gene expression by srebf (srebp)	http://reactome.org/PathwayBrowser/#/R-MMU-2426168	26	3	46.8462	0.0249796	Fdps, Fasn, Srebf1	Reactome	HCD Gl-1 vs HCD
R-MMU-163765	Chrebp activates metabolic gene expression	http://reactome.org/PathwayBrowser/#/R-MMU-163765	5	2	162.4	0.0249796	Acly, Fasn	Reactome	HCD Gl-1 vs HCD
R-MMU-1655829	Regulation of cholesterol biosynthesis by srebp (srebf)	http://reactome.org/PathwayBrowser/#/R-MMU-1655829	32	3	38.0625	0.0249796	Fdps, Fasn, Srebf1	Reactome	HCD Gl-1 vs HCD
R-MMU-211945	Phase 1 - functionalization of compounds	http://reactome.org/PathwayBrowser/#/R-MMU-211945	101	4	16.0792	0.0282442	Cyp2b9, Cyp2c38, Cyp7b1, Acss2	Reactome	HCD Gl-1 vs HCD
R-MMU-1430728	Metabolism	http://reactome.org/PathwayBrowser/#/R-MMU-1430728	1594	11	2.80176	0.0743215	Acly, Fdps, Cyp2b9, Cyp2c38, Cyp7b1, Fasn, Mt1, Mt2, Nsdhl, Srebf1, Acss2	Reactome	HCD Gl-1 vs HCD
R-MMU-556833	Metabolism of lipids and lipoproteins	http://reactome.org/PathwayBrowser/#/R-MMU-556833	614	7	4.62866	0.0743215	Acly, Fdps, Cyp2c38, Cyp7b1, Fasn, Nsdhl, Srebf1	Reactome	HCD Gl-1 vs HCD
R-MMU-211897	Cytochrome p450 - arranged by substrate type	http://reactome.org/PathwayBrowser/#/R-MMU-211897	61	3	19.9672	0.0743215	Cyp2b9, Cyp2c38, Cyp7b1	Reactome	HCD Gl-1 vs HCD
R-MMU-211859	Biological oxidations	http://reactome.org/PathwayBrowser/#/R-MMU-211859	163	4	9.96319	0.0892172	Cyp2b9, Cyp2c38, Cyp7b1, Acss2	Reactome	HCD Gl-1 vs HCD
GO:0006629	Lipid metabolic process	http://amigo.geneontology.org/amigo/term/GO:0006629	1155	19	6.41592	1.67142e-07	Cyp4a32, Acacb, Acly, Clps, Fdps, Cel, Cyp4a10, Fasn, Lpin1, Elovl6, Acot3, Rdh11, Nsdhl, Pnliprp1, Thrsp, Fgl1, Cyp4a31, Pnlip, Isyna1	GO BP	HCD Sim vs HCD
GO:0044255	Cellular lipid metabolic process	http://amigo.geneontology.org/amigo/term/GO:0044255	887	14	6.1559	0.0001198	Cyp4a32, Acacb, Acly, Fdps, Cel, Cyp4a10, Fasn, Lpin1, Elovl6, Acot3, Rdh11, Thrsp, Cyp4a31, Isyna1	GO BP	HCD Sim vs HCD
GO:0036100	Leukotriene catabolic process	http://amigo.geneontology.org/amigo/term/GO:0036100	5	3	234.012	0.000262973	Cyp4a32, Cyp4a10, Cyp4a31	GO BP	HCD Sim vs HCD
GO:0036101	Leukotriene b4 catabolic process	http://amigo.geneontology.org/amigo/term/GO:0036101	5	3	234.012	0.000262973	Cyp4a32, Cyp4a10, Cyp4a31	GO BP	HCD Sim vs HCD
GO:0036102	Leukotriene b4 metabolic process	http://amigo.geneontology.org/amigo/term/GO:0036102	5	3	234.012	0.000262973	Cyp4a32, Cyp4a10, Cyp4a31	GO BP	HCD Sim vs HCD
GO:0006631	Fatty acid metabolic process	http://amigo.geneontology.org/amigo/term/GO:0006631	355	9	9.88784	0.000328122	Cyp4a32, Acacb, Acly, Cyp4a10, Fasn, Lpin1, Elovl6, Acot3, Cyp4a31	GO BP	HCD Sim vs HCD
GO:1901523	Icosanoid catabolic process	http://amigo.geneontology.org/amigo/term/GO:1901523	6	3	195.01	0.000328122	Cyp4a32, Cyp4a10, Cyp4a31	GO BP	HCD Sim vs HCD
GO:1901569	Fatty acid derivative catabolic process	http://amigo.geneontology.org/amigo/term/GO:1901569	6	3	195.01	0.000328122	Cyp4a32, Cyp4a10, Cyp4a31	GO BP	HCD Sim vs HCD
GO:0016042	Lipid catabolic process	http://amigo.geneontology.org/amigo/term/GO:0016042	270	8	11.5562	0.000361833	Cyp4a32, Acacb, Clps, Cel, Cyp4a10, Lpin1, Cyp4a31, Pnlip	GO BP	HCD Sim vs HCD
GO:0007586	Digestion	http://amigo.geneontology.org/amigo/term/GO:0007586	114	6	20.5274	0.000373001	Clps, Cel, Prss2, Ctrb1, 2210010C04Rik, Pnlip	GO BP	HCD Sim vs HCD
mmu04972	Pancreatic secretion - mus musculus (mouse)	http://www.kegg.jp/kegg-bin/show_pathway?mmu04972	103	11	20.3065	8.75635e-10	Ctrl, Cpa1, Atp2a1, Cel, Cela2a, Pnliprp1, Prss2, Ctrb1, 2210010C04Rik, Pnlip, Cpb1	Kegg	HCD Sim vs HCD
mmu04974	Protein digestion and absorption - mus musculus (mouse)	http://www.kegg.jp/kegg-bin/show_pathway?mmu04974	90	7	14.7889	5.3386e-05	Ctrl, Cpa1, Cela2a, Prss2, Ctrb1, 2210010C04Rik, Cpb1	Kegg	HCD Sim vs HCD
mmu01100	Metabolic pathways - mus musculus (mouse)	http://www.kegg.jp/kegg-bin/show_pathway?mmu01100	1309	18	2.61465	0.0039362	Cyp4a32, Acacb, Acly, Amy2a5, Fdps, Cel, Cyp4a10, Cyp4a14, Fasn, Lpin1, Acot3, Rdh11, Me1, Nsdhl, Pnliprp1, Cyp4a31, Pnlip, Isyna1	Kegg	HCD Sim vs HCD
mmu04975	Fat digestion and absorption - mus musculus (mouse)	http://www.kegg.jp/kegg-bin/show_pathway?mmu04975	40	4	19.0143	0.0039362	Clps, Cel, Pnliprp1, Pnlip	Kegg	HCD Sim vs HCD
mmu03320	Ppar signaling pathway - mus musculus (mouse)	http://www.kegg.jp/kegg-bin/show_pathway?mmu03320	85	5	11.1849	0.00452881	Cyp4a32, Cyp4a10, Cyp4a14, Me1, Cyp4a31	Kegg	HCD Sim vs HCD
mmu00830	Retinol metabolism - mus musculus (mouse)	http://www.kegg.jp/kegg-bin/show_pathway?mmu00830	89	5	10.6822	0.00470238	Cyp4a32, Cyp4a10, Cyp4a14, Rdh11, Cyp4a31	Kegg	HCD Sim vs HCD
mmu00071	Fatty acid degradation - mus musculus (mouse)	http://www.kegg.jp/kegg-bin/show_pathway?mmu00071	49	4	15.5219	0.00503898	Cyp4a32, Cyp4a10, Cyp4a14, Cyp4a31	Kegg	HCD Sim vs HCD
mmu00561	Glycerolipid metabolism - mus musculus (mouse)	http://www.kegg.jp/kegg-bin/show_pathway?mmu00561	59	4	12.891	0.00911755	Cel, Lpin1, Pnliprp1, Pnlip	Kegg	HCD Sim vs HCD
mmu00590	Arachidonic acid metabolism - mus musculus (mouse)	http://www.kegg.jp/kegg-bin/show_pathway?mmu00590	89	4	8.54575	0.0387946	Cyp4a32, Cyp4a10, Cyp4a14, Cyp4a31	Kegg	HCD Sim vs HCD
mmu05164	Influenza a - mus musculus (mouse)	http://www.kegg.jp/kegg-bin/show_pathway?mmu05164	170	5	5.59244	0.0554196	Fdps, H2-Aa, H2-Ab1, Prss2, 2210010C04Rik	Kegg	HCD Sim vs HCD
R-MMU-163765	Chrebp activates metabolic gene expression	http://reactome.org/PathwayBrowser/	5	3	125.491	0.00125875	Acacb, Acly, Fasn	Reactome	HCD Sim vs HCD
R-MMU-2426168	Activation of gene expression by srebf (srebp)	http://reactome.org/PathwayBrowser/	26	4	32.1772	0.00346823	Acacb, Fdps, Fasn, Elovl6	Reactome	HCD Sim vs HCD
R-MMU-390522	Striated muscle contraction	http://reactome.org/PathwayBrowser/	28	4	29.8788	0.00346823	Acta1, Myl1, Tnnc2, Tpm2	Reactome	HCD Sim vs HCD
R-MMU-556833	Metabolism of lipids and lipoproteins	http://reactome.org/PathwayBrowser/	614	12	4.08765	0.00360583	Acacb, Acly, Clps, Fdps, Cyp4a10, Cyp4a14, Fasn, Elovl6, Acot3, Nsdhl, Thrsp, Pnlip	Reactome	HCD Sim vs HCD
R-MMU-1655829	Regulation of cholesterol biosynthesis by srebp (srebf)	http://reactome.org/PathwayBrowser/	32	4	26.1439	0.00360583	Acacb, Fdps, Fasn, Elovl6	Reactome	HCD Sim vs HCD
R-MMU-1430728	Metabolism	http://reactome.org/PathwayBrowser/	1594	19	2.49302	0.00423558	Acacb, Acly, Clps, Amy2a5, Fdps, Slc25a4, Cyp4a10, Cyp4a14, Fasn, Elovl6, Acot3, Rdh11, Mt1, Mt2, Nsdhl, Thrsp, Prss2, Pnlip, Isyna1	Reactome	HCD Sim vs HCD
R-MMU-535734	Fatty acid, triacylglycerol, and ketone body metabolism	http://reactome.org/PathwayBrowser/	129	6	9.72798	0.00504653	Acacb, Acly, Fasn, Elovl6, Acot3, Thrsp	Reactome	HCD Sim vs HCD
R-MMU-196854	Metabolism of vitamins and cofactors	http://reactome.org/PathwayBrowser/	134	6	9.36499	0.00547876	Acacb, Clps, Fasn, Rdh11, Prss2, Pnlip	Reactome	HCD Sim vs HCD
R-MMU-75105	Fatty acyl-coa biosynthesis	http://reactome.org/PathwayBrowser/	47	4	17.8001	0.009447	Acly, Fasn, Elovl6, Acot3	Reactome	HCD Sim vs HCD
R-MMU-75109	Triglyceride biosynthesis	http://reactome.org/PathwayBrowser/	66	4	12.6758	0.0322277	Acly, Fasn, Elovl6, Acot3	Reactome	HCD Sim vs HCD
GO:0006629	Lipid metabolic process	http://amigo.geneontology.org/amigo/term/GO:0006629	1155	17	5.20903	7.93609e-05	Cyp4a32, Acly, Acaca, Fdps, Cyp21a1, Cyp2b9, Cyp2c38, Cyp4a10, Egr1, Fasn, Il1b, Sik1, Nsdhl, Fgl1, Acss2, Cyp4a31, Elovl5	GO BP	HCD Gl-2 vs HCD
GO:0044283	Small molecule biosynthetic process	http://amigo.geneontology.org/amigo/term/GO:0044283	448	11	8.68969	0.000138056	Acly, Acaca, Fdps, Atf3, Egr1, Fasn, Il1b, Sik1, Nsdhl, Acss2, Elovl5	GO BP	HCD Gl-2 vs HCD
GO:0006631	Fatty acid metabolic process	http://amigo.geneontology.org/amigo/term/GO:0006631	355	10	9.96922	0.000138056	Cyp4a32, Acly, Acaca, Cyp2b9, Cyp2c38, Cyp4a10, Fasn, Acss2, Cyp4a31, Elovl5	GO BP	HCD Gl-2 vs HCD
GO:0035914	Skeletal muscle cell differentiation	http://amigo.geneontology.org/amigo/term/GO:0035914	75	6	28.3126	0.000138056	Atf3, Btg2, Egr1, Egr2, Fos, Nr4a1	GO BP	HCD Gl-2 vs HCD
GO:0044281	Small molecule metabolic process	http://amigo.geneontology.org/amigo/term/GO:0044281	1712	19	3.92771	0.000160478	Cyp4a32, Acly, Acaca, Fdps, Atf3, Cyp2b9, Cyp2c38, Cyp4a10, Egr1, Fasn, Il1b, Pfkfb3, Me1, Sik1, Nsdhl, Fgl1, Acss2, Cyp4a31, Elovl5	GO BP	HCD Gl-2 vs HCD
GO:0008610	Lipid biosynthetic process	http://amigo.geneontology.org/amigo/term/GO:0008610	508	11	7.66335	0.00019661	Acly, Acaca, Fdps, Cyp21a1, Egr1, Fasn, Il1b, Sik1, Nsdhl, Acss2, Elovl5	GO BP	HCD Gl-2 vs HCD
GO:0036100	Leukotriene catabolic process	http://amigo.geneontology.org/amigo/term/GO:0036100	5	3	212.344	0.00019661	Cyp4a32, Cyp4a10, Cyp4a31	GO BP	HCD Gl-2 vs HCD
GO:0036101	Leukotriene b4 catabolic process	http://amigo.geneontology.org/amigo/term/GO:0036101	5	3	212.344	0.00019661	Cyp4a32, Cyp4a10, Cyp4a31	GO BP	HCD Gl-2 vs HCD
GO:0036102	Leukotriene b4 metabolic process	http://amigo.geneontology.org/amigo/term/GO:0036102	5	3	212.344	0.00019661	Cyp4a32, Cyp4a10, Cyp4a31	GO BP	HCD Gl-2 vs HCD
GO:0032787	Monocarboxylic acid metabolic process	http://amigo.geneontology.org/amigo/term/GO:0032787	542	11	7.18262	0.00022797	Cyp4a32, Acly, Acaca, Cyp2b9, Cyp2c38, Cyp4a10, Fasn, Me1, Acss2, Cyp4a31, Elovl5	GO BP	HCD Gl-2 vs HCD
mmu05164	Influenza a - mus musculus (mouse)	http://www.kegg.jp/kegg-bin/show_pathway?mmu05164	170	8	8.16982	0.00105501	Fdps, Hspa1b, Il1a, Il1b, Jun, Mx2, Hspa1a, Dnajb1	Kegg	HCD Gl-2 vs HCD
mmu00590	Arachidonic acid metabolism - mus musculus (mouse)	http://www.kegg.jp/kegg-bin/show_pathway?mmu00590	89	6	11.704	0.00105501	Cyp4a32, Cyp2b9, Cyp2c38, Cyp4a10, Cyp4a14, Cyp4a31	Kegg	HCD Gl-2 vs HCD
mmu00830	Retinol metabolism - mus musculus (mouse)	http://www.kegg.jp/kegg-bin/show_pathway?mmu00830	89	6	11.704	0.00105501	Cyp4a32, Cyp2b9, Cyp2c38, Cyp4a10, Cyp4a14, Cyp4a31	Kegg	HCD Gl-2 vs HCD
mmu05020	Prion diseases - mus musculus (mouse)	http://www.kegg.jp/kegg-bin/show_pathway?mmu05020	34	4	20.4246	0.00294377	Egr1, Il1a, Il1b, Hspa1a	Kegg	HCD Gl-2 vs HCD
mmu04750	Inflammatory mediator regulation of trp channels - mus musculus (mouse)	http://www.kegg.jp/kegg-bin/show_pathway?mmu04750	127	6	8.20199	0.00404337	Cyp4a32, Cyp2c38, Cyp4a10, Cyp4a14, Il1b, Cyp4a31	Kegg	HCD Gl-2 vs HCD
mmu04010	Mapk signaling pathway - mus musculus (mouse)	http://www.kegg.jp/kegg-bin/show_pathway?mmu04010	252	8	5.51139	0.00404337	Fos, Nr4a1, Hspa1b, Il1a, Il1b, Jun, Hspa1a, Dusp6	Kegg	HCD Gl-2 vs HCD
mmu03320	Ppar signaling pathway - mus musculus (mouse)	http://www.kegg.jp/kegg-bin/show_pathway?mmu03320	85	5	10.2123	0.00504155	Cyp4a32, Cyp4a10, Cyp4a14, Me1, Cyp4a31	Kegg	HCD Gl-2 vs HCD
mmu00071	Fatty acid degradation - mus musculus (mouse)	http://www.kegg.jp/kegg-bin/show_pathway?mmu00071	49	4	14.1721	0.00631335	Cyp4a32, Cyp4a10, Cyp4a14, Cyp4a31	Kegg	HCD Gl-2 vs HCD
mmu04933	Age-rage signaling pathway in diabetic complications - mus musculus (mouse)	http://www.kegg.jp/kegg-bin/show_pathway?mmu04933	102	5	8.51023	0.00925796	Egr1, Il1a, Il1b, Jun, Serpine1	Kegg	HCD Gl-2 vs HCD
mmu05140	Leishmaniasis - mus musculus (mouse)	http://www.kegg.jp/kegg-bin/show_pathway?mmu05140	66	4	10.5217	0.0159963	Fos, Il1a, Il1b, Jun	Kegg	HCD Gl-2 vs HCD
R-MMU-163765	Chrebp activates metabolic gene expression	http://reactome.org/PathwayBrowser/	5	3	133.587	0.00103749	Acly, Acaca, Fasn	Reactome	HCD Gl-2 vs HCD
R-MMU-2142816	Synthesis of (16-20)-hydroxyeicosatetraenoic acids (hete)	http://reactome.org/PathwayBrowser/	14	3	47.7097	0.0183716	Cyp2c38, Cyp4a10, Cyp4a14	Reactome	HCD Gl-2 vs HCD
R-MMU-75105	Fatty acyl-coa biosynthesis	http://reactome.org/PathwayBrowser/	47	4	18.9485	0.0220109	Acly, Acaca, Fasn, Elovl5	Reactome	HCD Gl-2 vs HCD
R-MMU-211945	Phase 1 - functionalization of compounds	http://reactome.org/PathwayBrowser/	101	5	11.022	0.024265	Cyp2b9, Cyp2c38, Cyp4a10, Cyp4a14, Acss2	Reactome	HCD Gl-2 vs HCD
R-MMU-211897	Cytochrome p450 - arranged by substrate type	http://reactome.org/PathwayBrowser/	61	4	14.5997	0.0322016	Cyp2b9, Cyp2c38, Cyp4a10, Cyp4a14	Reactome	HCD Gl-2 vs HCD
R-MMU-75109	Triglyceride biosynthesis	http://reactome.org/PathwayBrowser/	66	4	13.4936	0.0322016	Acly, Acaca, Fasn, Elovl5	Reactome	HCD Gl-2 vs HCD
R-MMU-2426168	Activation of gene expression by srebf (srebp)	http://reactome.org/PathwayBrowser/	26	3	25.6898	0.0322016	Acaca, Fdps, Fasn	Reactome	HCD Gl-2 vs HCD
R-MMU-450282	Mapk targets/ nuclear events mediated by map kinases	http://reactome.org/PathwayBrowser/	27	3	24.7384	0.0322016	Fos, Jun, Dusp6	Reactome	HCD Gl-2 vs HCD
R-MMU-556833	Metabolism of lipids and lipoproteins	http://reactome.org/PathwayBrowser/	614	10	3.62614	0.0322016	Slc44a1, Acly, Acaca, Fdps, Cyp2c38, Cyp4a10, Cyp4a14, Fasn, Nsdhl, Elovl5	Reactome	HCD Gl-2 vs HCD
R-MMU-1655829	Regulation of cholesterol biosynthesis by srebp (srebf)	http://reactome.org/PathwayBrowser/	32	3	20.873	0.0467541	Acaca, Fdps, Fasn	Reactome	HCD Gl-2 vs HCD
GO:0006629	Lipid metabolic process	http://amigo.geneontology.org/amigo/term/GO:0006629	1155	19	6.68894	6.94287e-08	Cyp17a1, Cyp2b9, Cyp2c38, Cyp7a1, Fasn, G6pdx, Fabp5, Slc16a1, Sqle, Srebf1, Thrsp, Cyp2a22, Fgl1, Abcd2, Pdk4, 9130409I23Rik, Cyp4a31, Fitm1, Aacs	GO BP	HCD vs Control
GO:0055114	Oxidation-reduction process	http://amigo.geneontology.org/amigo/term/GO:0055114	987	16	6.59156	3.13309e-06	Cyp3a41b, Cyp17a1, Cyp2b9, Cyp2c38, Cyp4a14, Cyp7a1, Fasn, G6pdx, Sqle, Cyp2a22, Abcd2, Pdk4, Cyp3a44, Moxd1, 9130409I23Rik, Cyp4a31	GO BP	HCD vs Control
GO:0008610	Lipid biosynthetic process	http://amigo.geneontology.org/amigo/term/GO:0008610	508	11	8.8047	8.55578e-05	Cyp17a1, Cyp7a1, Fasn, G6pdx, Fabp5, Sqle, Srebf1, Thrsp, Pdk4, 9130409I23Rik, Fitm1	GO BP	HCD vs Control
GO:0044281	Small molecule metabolic process	http://amigo.geneontology.org/amigo/term/GO:0044281	1712	18	4.27518	9.56781e-05	Cyp17a1, Cyp2b9, Cyp2c38, Cyp7a1, Fasn, G6pdx, Fabp5, Myh8, Sqle, Srebf1, Tff3, Cyp2a22, Fgl1, Abcd2, Pdk4, Cyp4a31, Upp2, Aacs	GO BP	HCD vs Control
GO:0044255	Cellular lipid metabolic process	http://amigo.geneontology.org/amigo/term/GO:0044255	887	13	5.95944	0.000229378	Cyp2b9, Cyp2c38, Fasn, Fabp5, Srebf1, Thrsp, Cyp2a22, Abcd2, Pdk4, 9130409I23Rik, Cyp4a31, Fitm1, Aacs	GO BP	HCD vs Control
GO:0006631	Fatty acid metabolic process	http://amigo.geneontology.org/amigo/term/GO:0006631	355	9	10.3086	0.000241679	Cyp2b9, Cyp2c38, Fasn, Srebf1, Cyp2a22, Abcd2, Pdk4, Cyp4a31, Aacs	GO BP	HCD vs Control
GO:0032787	Monocarboxylic acid metabolic process	http://amigo.geneontology.org/amigo/term/GO:0032787	542	10	7.50216	0.000742878	Cyp2b9, Cyp2c38, Cyp7a1, Fasn, Srebf1, Cyp2a22, Abcd2, Pdk4, Cyp4a31, Aacs	GO BP	HCD vs Control
GO:0008203	Cholesterol metabolic process	http://amigo.geneontology.org/amigo/term/GO:0008203	110	5	18.4826	0.00759596	Cyp7a1, G6pdx, Sqle, Srebf1, Fgl1	GO BP	HCD vs Control
GO:0016125	Sterol metabolic process	http://amigo.geneontology.org/amigo/term/GO:0016125	116	5	17.5266	0.00787634	Cyp7a1, G6pdx, Sqle, Srebf1, Fgl1	GO BP	HCD vs Control
GO:1902652	Secondary alcohol metabolic process	http://amigo.geneontology.org/amigo/term/GO:1902652	116	5	17.5266	0.00787634	Cyp7a1, G6pdx, Sqle, Srebf1, Fgl1	GO BP	HCD vs Control
mmu00140	Steroid hormone biosynthesis - mus musculus (mouse)	http://www.kegg.jp/kegg-bin/show_pathway?mmu00140	87	7	22.157	3.21523e-06	Cyp3a41b, Cyp17a1, Cyp2b10, Cyp2b9, Cyp2c38, Cyp7a1, Cyp3a44	Kegg	HCD vs Control
mmu00830	Retinol metabolism - mus musculus (mouse)	http://www.kegg.jp/kegg-bin/show_pathway?mmu00830	89	7	21.659	3.21523e-06	Cyp3a41b, Cyp2b10, Cyp2b9, Cyp2c38, Cyp4a14, Cyp3a44, Cyp4a31	Kegg	HCD vs Control
mmu00590	Arachidonic acid metabolism - mus musculus (mouse)	http://www.kegg.jp/kegg-bin/show_pathway?mmu00590	89	5	15.4707	0.00123175	Cyp2b10, Cyp2b9, Cyp2c38, Cyp4a14, Cyp4a31	Kegg	HCD vs Control
mmu05204	Chemical carcinogenesis - mus musculus (mouse)	http://www.kegg.jp/kegg-bin/show_pathway?mmu05204	93	5	14.8053	0.00123175	Cyp3a41b, Cyp2b10, Cyp2b9, Cyp2c38, Cyp3a44	Kegg	HCD vs Control
mmu02010	Abc transporters - mus musculus (mouse)	http://www.kegg.jp/kegg-bin/show_pathway?mmu02010	46	4	23.946	0.00123175	Abcd2, Abcg5, Abcg8, Abcc3	Kegg	HCD vs Control
mmu01100	Metabolic pathways - mus musculus (mouse)	http://www.kegg.jp/kegg-bin/show_pathway?mmu01100	1309	14	2.94523	0.00317257	Cyp3a41b, Cyp17a1, Cyp2b10, Cyp2b9, Cyp2c38, Cyp4a14, Cyp7a1, Fasn, G6pdx, Sqle, Cyp3a44, 9130409I23Rik, Cyp4a31, Upp2	Kegg	HCD vs Control
mmu04976	Bile secretion - mus musculus (mouse)	http://www.kegg.jp/kegg-bin/show_pathway?mmu04976	71	4	15.5143	0.00492022	Cyp7a1, Abcg5, Abcg8, Abcc3	Kegg	HCD vs Control
mmu03320	Ppar signaling pathway - mus musculus (mouse)	http://www.kegg.jp/kegg-bin/show_pathway?mmu03320	85	4	12.959	0.00866201	Cyp4a14, Cyp7a1, Fabp5, Cyp4a31	Kegg	HCD vs Control
mmu00591	Linoleic acid metabolism - mus musculus (mouse)	http://www.kegg.jp/kegg-bin/show_pathway?mmu00591	50	3	16.5228	0.0249997	Cyp3a41b, Cyp2c38, Cyp3a44	Kegg	HCD vs Control
R-MMU-1430728	Metabolism	http://reactome.org/PathwayBrowser/	1594	21	3.03099	7.75283e-05	Cyp3a41b, Cyp17a1, Cyp2b9, Cyp2c38, Cyp4a14, Cyp7a1, Fasn, G6pdx, Fabp5, Mt1, Mt2, Slc16a1, Sqle, Srebf1, Thrsp, Pdk4, Abcg5, Abcg8, Fitm1, Upp2, Aacs	Reactome	HCD vs Control
R-MMU-211897	Cytochrome p450 - arranged by substrate type	http://reactome.org/PathwayBrowser/	61	6	22.6295	0.000118717	Cyp3a41b, Cyp17a1, Cyp2b9, Cyp2c38, Cyp4a14, Cyp7a1	Reactome	HCD vs Control
R-MMU-556833	Metabolism of lipids and lipoproteins	http://reactome.org/PathwayBrowser/	614	13	4.87112	0.000235847	Cyp17a1, Cyp2c38, Cyp4a14, Cyp7a1, Fasn, Fabp5, Sqle, Srebf1, Thrsp, Abcg5, Abcg8, Fitm1, Aacs	Reactome	HCD vs Control
R-MMU-211945	Phase 1 - functionalization of compounds	http://reactome.org/PathwayBrowser/	101	6	13.6673	0.00120155	Cyp3a41b, Cyp17a1, Cyp2b9, Cyp2c38, Cyp4a14, Cyp7a1	Reactome	HCD vs Control
R-MMU-211859	Biological oxidations	http://reactome.org/PathwayBrowser/	163	6	8.46871	0.0149363	Cyp3a41b, Cyp17a1, Cyp2b9, Cyp2c38, Cyp4a14, Cyp7a1	Reactome	HCD vs Control
R-MMU-211981	Xenobiotics	http://reactome.org/PathwayBrowser/	24	3	28.7583	0.029902	Cyp3a41b, Cyp2b9, Cyp2c38	Reactome	HCD vs Control
R-MMU-2426168	Activation of gene expression by srebf (srebp)	http://reactome.org/PathwayBrowser/	26	3	26.5462	0.0327316	Fasn, Sqle, Srebf1	Reactome	HCD vs Control
R-MMU-6809371	Formation of the cornified envelope	http://reactome.org/PathwayBrowser/	73	4	12.6064	0.0407611	Krt13, Krt4, Sprr3, Krt23	Reactome	HCD vs Control
R-MMU-1655829	Regulation of cholesterol biosynthesis by srebp (srebf)	http://reactome.org/PathwayBrowser/	32	3	21.5688	0.0477187	Fasn, Sqle, Srebf1	Reactome	HCD vs Control
R-MMU-6805567	Keratinization	http://reactome.org/PathwayBrowser/	82	4	11.2228	0.050997	Krt13, Krt4, Sprr3, Krt23	Reactome	HCD vs Control
R-MMU-450341	Activation of the ap-1 family of transcription factors	http://reactome.org/PathwayBrowser/#/R-MMU-450341	9	2	0.0182556	0.026858	Fos, Jun	Reactome	HCD Gl-2 vs HCD Gl-1
mmu04933	Age-rage signaling pathway in diabetic complications - mus musculus (mouse)	http://www.kegg.jp/kegg-bin/show_pathway?mmu04933	102	4	0.319309	0.0154391	Egr1, Il1a, Jun, Serpine1	Kegg	HCD Gl-2 vs HCD Gl-1
R-MMU-3371568	Attenuation phase	http://reactome.org/PathwayBrowser/#/R-MMU-3371568	9	2	0.0182556	0.026858	Hspa1b, Dnajb1	Reactome	HCD Gl-2 vs HCD Gl-1
GO:0071310	Cellular response to organic substance	http://amigo.geneontology.org/amigo/term/GO:0071310	1837	16	2.78756	5.48733e-06	Atf3, Egr1, Egr2, Fos, Nr4a1, Cyr61, Il1a, Jun, Junb, Sik1, Mt2, Per1, Dusp1, Msr1, Trib1, Dusp6	GO	HCD Gl-2 vs HCD Gl-1
mmu04915	Estrogen signaling pathway - mus musculus (mouse)	http://www.kegg.jp/kegg-bin/show_pathway?mmu04915	98	4	0.306787	0.0154391	Fos, Hspa1b, Jun, Hspa1a	Kegg	HCD Gl-2 vs HCD Gl-1
mmu05164	Influenza a - mus musculus (mouse)	http://www.kegg.jp/kegg-bin/show_pathway?mmu05164	170	5	0.532181	0.0154391	Hspa1b, Il1a, Jun, Hspa1a, Dnajb1	Kegg	HCD Gl-2 vs HCD Gl-1
mmu05140	Leishmaniasis - mus musculus (mouse)	http://www.kegg.jp/kegg-bin/show_pathway?mmu05140	66	3	0.206612	0.046513	Fos, Il1a, Jun	Kegg	HCD Gl-2 vs HCD Gl-1
R-MMU-450294	Map kinase activation in tlr cascade	http://reactome.org/PathwayBrowser/#/R-MMU-450294	55	3	0.111562	0.026858	Fos, Jun, Dusp6	Reactome	HCD Gl-2 vs HCD Gl-1
mmu04010	Mapk signaling pathway - mus musculus (mouse)	http://www.kegg.jp/kegg-bin/show_pathway?mmu04010	252	8	0.788881	0.000178646	Fos, Nr4a1, Hspa1b, Il1a, Jun, Dusp1, Hspa1a, Dusp6	Kegg	HCD Gl-2 vs HCD Gl-1
R-MMU-450282	Mapk targets/ nuclear events mediated by map kinases	http://reactome.org/PathwayBrowser/#/R-MMU-450282	27	3	0.0547667	0.0240244	Fos, Jun, Dusp6	Reactome	HCD Gl-2 vs HCD Gl-1
R-MMU-166058	Myd88:mal cascade initiated on plasma membrane	http://reactome.org/PathwayBrowser/#/R-MMU-166058	66	3	0.133874	0.026858	Fos, Jun, Dusp6	Reactome	HCD Gl-2 vs HCD Gl-1
mmu04380	Osteoclast differentiation - mus musculus (mouse)	http://www.kegg.jp/kegg-bin/show_pathway?mmu04380	132	4	0.413223	0.0343377	Fos, Il1a, Jun, Junb	Kegg	HCD Gl-2 vs HCD Gl-1
mmu05020	Prion diseases - mus musculus (mouse)	http://www.kegg.jp/kegg-bin/show_pathway?mmu05020	34	3	0.106436	0.0154391	Egr1, Il1a, Hspa1a	Kegg	HCD Gl-2 vs HCD Gl-1
GO:0009628	Response to abiotic stimulus	http://amigo.geneontology.org/amigo/term/GO:0009628	962	11	1.45979	8.86207e-05	Btg2, Egr1, Fos, Hspa1b, Il1a, Jun, Junb, Sik1, Per1, Dusp1, Hspa1a	GO	HCD Gl-2 vs HCD Gl-1
GO:0051591	Response to camp	http://amigo.geneontology.org/amigo/term/GO:0051591	85	5	0.128983	0.000156165	Fos, Jun, Junb, Per1, Dusp1	GO	HCD Gl-2 vs HCD Gl-1
GO:0009719	Response to endogenous stimulus	http://amigo.geneontology.org/amigo/term/GO:0009719	1366	13	2.07284	5.75043e-05	Btg2, Egr1, Egr2, Fos, Nr4a1, Ier2, Cyr61, Jun, Junb, Sik1, Per1, Dusp1, Dusp6	GO	HCD Gl-2 vs HCD Gl-1
GO:0009725	Response to hormone	http://amigo.geneontology.org/amigo/term/GO:0009725	722	10	1.0956	8.06847e-05	Btg2, Egr1, Egr2, Fos, Nr4a1, Jun, Junb, Sik1, Per1, Dusp1	GO	HCD Gl-2 vs HCD Gl-1
GO:0014070	Response to organic cyclic compound	http://amigo.geneontology.org/amigo/term/GO:0014070	860	11	1.30501	5.75043e-05	Btg2, Cyp2b9, Egr1, Fos, Nr4a1, Jun, Junb, Per1, Dusp1, Msr1, Dusp6	GO	HCD Gl-2 vs HCD Gl-1
GO:0035914	Skeletal muscle cell differentiation	http://amigo.geneontology.org/amigo/term/GO:0035914	75	6	0.113809	5.48733e-06	Atf3, Btg2, Egr1, Egr2, Fos, Nr4a1	GO	HCD Gl-2 vs HCD Gl-1
GO:0060538	Skeletal muscle organ development	http://amigo.geneontology.org/amigo/term/GO:0060538	171	6	0.259484	0.000156815	Atf3, Btg2, Egr1, Egr2, Fos, Nr4a1	GO	HCD Gl-2 vs HCD Gl-1
GO:0007519	Skeletal muscle tissue development	http://amigo.geneontology.org/amigo/term/GO:0007519	165	6	0.250379	0.000156165	Atf3, Btg2, Egr1, Egr2, Fos, Nr4a1	GO	HCD Gl-2 vs HCD Gl-1
GO:0009888	Tissue development	http://amigo.geneontology.org/amigo/term/GO:0009888	1707	14	2.59029	6.95688e-05	Arrdc3, Atf3, Btg2, Dmbt1, Egr1, Egr2, Fos, Nr4a1, Cyr61, Jun, Junb, Sik1, Dusp1, Dusp6	GO	HCD Gl-2 vs HCD Gl-1
R-MMU-168142	Toll like receptor 10 (tlr10) cascade	http://reactome.org/PathwayBrowser/#/R-MMU-168142	66	3	0.133874	0.026858	Fos, Jun, Dusp6	Reactome	HCD Gl-2 vs HCD Gl-1
R-MMU-181438	Toll like receptor 2 (tlr2) cascade	http://reactome.org/PathwayBrowser/#/R-MMU-181438	66	3	0.133874	0.026858	Fos, Jun, Dusp6	Reactome	HCD Gl-2 vs HCD Gl-1
R-MMU-168176	Toll like receptor 5 (tlr5) cascade	http://reactome.org/PathwayBrowser/#/R-MMU-168176	66	3	0.133874	0.026858	Fos, Jun, Dusp6	Reactome	HCD Gl-2 vs HCD Gl-1
R-MMU-168179	Toll like receptor tlr1:tlr2 cascade	http://reactome.org/PathwayBrowser/#/R-MMU-168179	66	3	0.133874	0.026858	Fos, Jun, Dusp6	Reactome	HCD Gl-2 vs HCD Gl-1
R-MMU-168188	Toll like receptor tlr6:tlr2 cascade	http://reactome.org/PathwayBrowser/#/R-MMU-168188	66	3	0.133874	0.026858	Fos, Jun, Dusp6	Reactome	HCD Gl-2 vs HCD Gl-1

## Sheet: Kidney
Supplementary table 3: Pathway enrichment analysis of differentially expressed renal genes in liver and kidney tissues (FDR < 0.1) regulated by the intervention of Ganoderma lucidum extracts (Gl-1, Gl-2) or simvastatin (Sim), administrated to C57BL/6 mice under a high cholesterol diet (HCD) or normal diet (Control). HCD: High-cholesterol diet. Sim:Simvastatin.
GeneSet	Description	Link	Total Number of genes	Number of enriched genes	Enrichment score	FDR	OverlapGene_UserID	Anotattion	Class
GO:0008299	Isoprenoid biosynthetic process	http://amigo.geneontology.org/amigo/term/GO:0008299	28	2	151.675	0.342734	Akr1c18, Hmgcs2	GO BP	HCD Gl-1 vs HCD
GO:0008202	Steroid metabolic process	http://amigo.geneontology.org/amigo/term/GO:0008202	237	3	26.879	0.342734	Akr1c18, Cyp24a1, Hmgcs2	GO BP	HCD Gl-1 vs HCD
GO:0071398	Cellular response to fatty acid	http://amigo.geneontology.org/amigo/term/GO:0071398	51	2	83.2723	0.313835	Akr1c18, Pdk4	GO BP	HCD Gl-1 vs HCD
GO:0009725	Response to hormone	http://amigo.geneontology.org/amigo/term/GO:0009725	722	17	9.78222	2.82473e-09	Akr1c18, Btg2, Egr1, Egr2, Fos, Fosb, Nr4a1, Jun, Junb, Nr4a3, Nr4a2, Ptgs2, Dusp1, Socs2, Zfp36, Pdk4, Srd5a2	GO BP	HCD Gl-2 vs HCD
GO:0010243	Response to organonitrogen compound	http://amigo.geneontology.org/amigo/term/GO:0010243	713	16	9.32301	1.54682e-08	Akr1c18, Btg2, Egr1, Egr2, Fos, Fosb, Nr4a1, Jun, Junb, Nr4a3, Nr4a2, Ptgs2, Dusp1, Socs2, Pdk4, Srd5a2	GO BP	HCD Gl-2 vs HCD
GO:0009719	Response to endogenous stimulus	http://amigo.geneontology.org/amigo/term/GO:0009719	1366	20	6.08282	2.04557e-08	Akr1c18, Btg2, Egr1, Egr2, Fos, Fosb, Nr4a1, Ier2, Cyr61, Jun, Junb, Nr4a3, Nr4a2, Ptgs2, Dusp1, Socs2, Zfp36, Pdk4, Dusp6, Srd5a2	GO BP	HCD Gl-2 vs HCD
GO:0033993	Response to lipid	http://amigo.geneontology.org/amigo/term/GO:0033993	813	15	7.66525	4.92694e-07	Akr1c18, Fos, Fosb, Cxcl1, Nr4a1, Jun, Junb, Nr4a3, Nr4a2, Ptgs2, Dusp1, Socs2, Zfp36, Pdk4, Srd5a2	GO BP	HCD Gl-2 vs HCD
GO:1901700	Response to oxygen-containing compound	http://amigo.geneontology.org/amigo/term/GO:1901700	1356	18	5.51491	9.2051e-07	Akr1c18, Btg2, Egr1, Egr2, Fos, Fosb, Cxcl1, Nr4a1, Jun, Junb, Nr4a3, Nr4a2, Ptgs2, Dusp1, Socs2, Zfp36, Pdk4, Srd5a2	GO BP	HCD Gl-2 vs HCD
GO:0071495	Cellular response to endogenous stimulus	http://amigo.geneontology.org/amigo/term/GO:0071495	1024	16	6.49151	9.27227e-07	Akr1c18, Egr1, Fos, Fosb, Nr4a1, Cyr61, Jun, Junb, Nr4a3, Nr4a2, Ptgs2, Dusp1, Socs2, Zfp36, Pdk4, Dusp6	GO BP	HCD Gl-2 vs HCD
GO:0010941	Regulation of cell death	http://amigo.geneontology.org/amigo/term/GO:0010941	1391	18	5.37614	1.07852e-06	Akr1c18, Atf3, Btg2, Egr1, Nr4a1, Hspa1b, Cyr61, Jun, Junb, Nr4a3, Npas2, Nr4a2, Ptgs2, Dusp1, Zfp36, Pdk4, Dusp6, Hrg	GO BP	HCD Gl-2 vs HCD
GO:0032870	Cellular response to hormone stimulus	http://amigo.geneontology.org/amigo/term/GO:0032870	504	12	9.89182	1.42548e-06	Akr1c18, Fos, Fosb, Nr4a1, Jun, Junb, Nr4a3, Nr4a2, Dusp1, Socs2, Zfp36, Pdk4	GO BP	HCD Gl-2 vs HCD
mmu04010	Mapk signaling pathway - mus musculus (mouse)	http://www.kegg.jp/kegg-bin/show_pathway?mmu04010	252	8	8.45079	0.000842851	Fos, Nr4a1, Hspa1b, Jun, Dusp1, Hspa1a, Gadd45g, Dusp6	Kegg	HCD Gl-2 vs HCD
mmu04915	Estrogen signaling pathway - mus musculus (mouse)	http://www.kegg.jp/kegg-bin/show_pathway?mmu04915	98	5	13.5816	0.0041954	Fos, Hbegf, Hspa1b, Jun, Hspa1a	Kegg	HCD Gl-2 vs HCD
mmu04668	Tnf signaling pathway - mus musculus (mouse)	http://www.kegg.jp/kegg-bin/show_pathway?mmu04668	109	5	12.211	0.00467485	Fos, Cxcl1, Jun, Junb, Ptgs2	Kegg	HCD Gl-2 vs HCD
mmu05031	Amphetamine addiction - mus musculus (mouse)	http://www.kegg.jp/kegg-bin/show_pathway?mmu05031	68	4	15.6588	0.00833647	Arc, Fos, Fosb, Jun	Kegg	HCD Gl-2 vs HCD
mmu04380	Osteoclast differentiation - mus musculus (mouse)	http://www.kegg.jp/kegg-bin/show_pathway?mmu04380	132	4	8.06667	0.0598167	Fos, Fosb, Jun, Junb	Kegg	HCD Gl-2 vs HCD
mmu04921	Oxytocin signaling pathway - mus musculus (mouse)	http://www.kegg.jp/kegg-bin/show_pathway?mmu04921	159	4	6.69686	0.0900052	Fos, Jun, Ptgs2, Rcan1	Kegg	HCD Gl-2 vs HCD
R-MMU-450282	Mapk targets/ nuclear events mediated by map kinases	http://reactome.org/PathwayBrowser/	27	3	36.5185	0.0837482	Fos, Jun, Dusp6	Reactome	HCD Gl-2 vs HCD
R-MMU-383280	Nuclear receptor transcription pathway	http://reactome.org/PathwayBrowser/	44	3	22.4091	0.0837482	Nr4a1, Nr4a3, Nr4a2	Reactome	HCD Gl-2 vs HCD
R-MMU-450341	Activation of the ap-1 family of transcription factors	http://reactome.org/PathwayBrowser/	9	2	73.037	0.0837482	Fos, Jun	Reactome	HCD Gl-2 vs HCD
R-MMU-450294	Map kinase activation in tlr cascade	http://reactome.org/PathwayBrowser/	55	3	17.9273	0.0837482	Fos, Jun, Dusp6	Reactome	HCD Gl-2 vs HCD
GO:0006706	Steroid catabolic process	http://amigo.geneontology.org/amigo/term/GO:0006706	18	2	291.422	0.129316	Cyp24a1, Srd5a2	GO BP	HCD vs Control
GO:0016042	Lipid catabolic process	http://amigo.geneontology.org/amigo/term/GO:0016042	211	3	37.291	0.146066	Cyp24a1, Lipo1, Srd5a2	GO BP	HCD vs Control
GO:0006629	Lipid metabolic process	http://amigo.geneontology.org/amigo/term/GO:0006629	905	4	11.5925	0.258636	Cyp24a1, Lipo1, Angptl4, Srd5a2	GO BP	HCD vs Control
rno03320	Ppar signaling pathway	http://www.kegg.jp/kegg-bin/show_pathway?rno03320	82	2	39.639	0.294914	Hmgcs2, Angptl4	Kegg	HCD vs Control
