# Supplementary material for: Mexican Ganoderma Lucidum Extracts Decrease Lipogenesis Modulating Transcriptional Metabolic Networks and Gut Microbiota in C57BL/6 Mice Fed with a High-Cholesterol Diet
Source: Nutrients. 2020 Dec 24;13(1):38. doi: 10.3390/nu13010038 (PMC7823885; doi:10.3390/nu13010038)
Supplement: Supplementary file 1 [file nutrients-13-00038-s001.zip › Supplmentary/ST2.xlsx]

## Sheet: Liver
Supplementary Table 2: Differentially expressed hepatic genes (logFC > 0.7 or < -0.7, adjusted p value < 0.05) modulated by the intervention of Ganoderma lucidum extracts (Gl-1, Gl-2) or simvastatin (Sim), under a high-cholesterol diet or standard diet (Control) administered to C57BL/6 mice. HCD: High-cholesterol diet. Sim: Simvastatin.
Mouse Gene	Human Orthologous Gene	logFC	AveExpr	t	P.Value	adj.P.Val	B	Contrast
Krt4	KRT4	-1.66676	5.61988	-5.53952	2.56908e-06	0.000683438	4.68434	HCD Gl-1 vs Control
Krtdap	KRTDAP	-1.46069	4.67703	-6.12551	4.09954e-07	0.000167626	6.40382	HCD Gl-1 vs Control
Defb4	DEFB104B	-1.342	4.14357	-4.52584	5.94464e-05	0.00622074	1.74368	HCD Gl-1 vs Control
Sprr3	SPRR3	-1.32331	4.97161	-5.63524	1.90382e-06	0.000538927	4.96522	HCD Gl-1 vs Control
Myh1	MYH1	-1.32252	5.1172	-5.6013	2.1173e-06	0.000570122	4.86561	HCD Gl-1 vs Control
Npas2	NPAS2	-1.28699	7.90034	-6.82515	4.63634e-08	3.7915e-05	8.44125	HCD Gl-1 vs Control
Acta1	ACTA1	-1.23583	7.44695	-4.69103	3.58622e-05	0.00435076	2.21577	HCD Gl-1 vs Control
Krt13	KRT13	-1.20142	5.57844	-6.36417	1.94435e-07	0.0001044	7.10191	HCD Gl-1 vs Control
Cyp17a1	CYP17A1	-1.13621	6.05894	-5.95108	7.07805e-07	0.000256202	5.89236	HCD Gl-1 vs Control
Abcd2	ABCD2	-1.13329	6.5357	-6.78749	5.21005e-08	4.1085e-05	8.33239	HCD Gl-1 vs Control
Fdps	FDPS	-1.1332	6.91579	-6.89523	3.73266e-08	3.58336e-05	8.64348	HCD Gl-1 vs Control
Nsdhl	NSDHL	-1.12347	9.0559	-6.95619	3.09189e-08	3.49813e-05	8.81908	HCD Gl-1 vs Control
Chrna4	CHRNA4	-1.11875	8.6731	-9.22588	3.60935e-11	2.59522e-07	15.0485	HCD Gl-1 vs Control
Fabp5	FABP5	-1.09635	7.58964	-7.8465	2.04762e-09	4.52114e-06	11.3407	HCD Gl-1 vs Control
Atp2a1	ATP2A1	-1.05186	6.85448	-3.71274	0.000666634	0.0285257	-0.501223	HCD Gl-1 vs Control
Myh8	MYH8	-1.01312	5.8944	-5.6716	1.69891e-06	0.00050547	5.07194	HCD Gl-1 vs Control
Serpinb12	SERPINB12	-0.98992	3.51567	-5.36118	4.48726e-06	0.00105403	4.16166	HCD Gl-1 vs Control
Acss2	ACSS2	-0.983122	9.44174	-8.93258	8.35641e-11	2.59522e-07	14.2828	HCD Gl-1 vs Control
Igkv6-14	IGKV4-1	-0.955056	5.33059	-4.32121	0.000110565	0.00924727	1.16502	HCD Gl-1 vs Control
G6pdx	G6PD	-0.917315	8.71461	-5.12102	9.4878e-06	0.00174576	3.4601	HCD Gl-1 vs Control
Rdh11	RDH11	-0.901446	6.9989	-7.2446	1.27334e-08	1.87436e-05	9.64517	HCD Gl-1 vs Control
Mir122	MIR122	-0.875037	6.087	-3.73504	0.000625131	0.0276058	-0.441921	HCD Gl-1 vs Control
Dhcr7	DHCR7	-0.873341	8.90503	-6.94221	3.22825e-08	3.49813e-05	8.77884	HCD Gl-1 vs Control
Serpinb3c	SERPINB3	-0.830563	3.53757	-3.51041	0.00118681	0.0393466	-1.03194	HCD Gl-1 vs Control
Tnnc2	TNNC2	-0.814114	6.92619	-4.50774	6.28168e-05	0.00645114	1.69221	HCD Gl-1 vs Control
Cyp51	CYP51A1	-0.796125	8.36214	-7.07245	2.1606e-08	2.80623e-05	9.15303	HCD Gl-1 vs Control
LOC102641264	ART1	-0.784746	5.96312	-4.69958	3.49329e-05	0.00428511	2.24031	HCD Gl-1 vs Control
Acacb	ACACB	-0.784265	7.51563	-6.15661	3.71941e-07	0.000157932	6.49492	HCD Gl-1 vs Control
Hrnr	HRNR	-0.781383	6.07932	-5.33269	4.90489e-06	0.0010992	4.07826	HCD Gl-1 vs Control
Asns	ASNS	-0.775195	8.04289	-3.91389	0.000371545	0.019768	0.0390517	HCD Gl-1 vs Control
Cxcl13	CXCL13	-0.771774	5.66303	-5.471	3.18334e-06	0.000791541	4.48341	HCD Gl-1 vs Control
Asap2	ASAP2	-0.769603	8.16192	-6.71832	6.45637e-08	4.5986e-05	8.13219	HCD Gl-1 vs Control
Pmvk	PMVK	-0.761583	7.75365	-8.94347	8.09841e-11	2.59522e-07	14.3114	HCD Gl-1 vs Control
Pdzk1ip1	PDZK1IP1	-0.752357	8.5383	-6.58914	9.645e-08	6.08462e-05	7.75732	HCD Gl-1 vs Control
Cnfn	CNFN	-0.745064	6.82322	-4.27531	0.000126953	0.0100007	1.03631	HCD Gl-1 vs Control
Ndrg1	NDRG1	-0.736413	10.2944	-6.86023	4.15931e-08	3.63286e-05	8.54254	HCD Gl-1 vs Control
Des	DES	-0.72968	6.54393	-4.51665	6.11349e-05	0.00636726	1.71754	HCD Gl-1 vs Control
Msmo1	MSMO1	-0.722325	8.92939	-4.84361	2.24185e-05	0.00323529	2.6551	HCD Gl-1 vs Control
Aqp8	AQP8	-0.720531	6.9295	-5.73317	1.4009e-06	0.000448288	5.2527	HCD Gl-1 vs Control
Pdk4	PDK4	-0.718276	7.23738	-4.15262	0.00018335	0.0126511	0.694362	HCD Gl-1 vs Control
Baiap2	BAIAP2	-0.713299	8.68474	-6.08709	4.62328e-07	0.000182289	6.29124	HCD Gl-1 vs Control
Sqle	SQLE	-0.712084	7.46739	-5.37955	4.23698e-06	0.00101687	4.21544	HCD Gl-1 vs Control
Acly	ACLY	-0.706183	9.0741	-5.41792	3.7582e-06	0.000922011	4.32782	HCD Gl-1 vs Control
Gpcpd1	GPCPD1	0.703051	9.47274	6.32194	2.2184e-07	0.00010885	6.97856	HCD Gl-1 vs Control
Pdilt	PDILT	0.706397	6.06391	5.7082	1.51487e-06	0.000472651	5.17939	HCD Gl-1 vs Control
Abcc3	ABCC3	0.713566	7.69357	9.08802	5.34819e-11	2.59522e-07	14.6902	HCD Gl-1 vs Control
Il1r1	IL1R1	0.714622	7.40254	6.75876	5.69528e-08	4.33627e-05	8.24928	HCD Gl-1 vs Control
Gbp11	GBP7	0.720249	5.5874	3.51151	0.00118312	0.039283	-1.02907	HCD Gl-1 vs Control
Arhgef26	ARHGEF26	0.722467	7.39356	6.21791	3.07053e-07	0.000135595	6.67438	HCD Gl-1 vs Control
Rarres1	RARRES1	0.724268	6.39258	5.94532	7.20694e-07	0.00025666	5.87546	HCD Gl-1 vs Control
Alas1	ALAS1	0.730575	10.4319	8.76538	1.35498e-10	3.32421e-07	13.8406	HCD Gl-1 vs Control
Lonrf1	LONRF1	0.731025	6.84201	4.98184	1.4618e-05	0.00246942	3.05532	HCD Gl-1 vs Control
Wee1	WEE1	0.74011	7.69364	6.99402	2.75128e-08	3.3749e-05	8.92786	HCD Gl-1 vs Control
Adam11	ADAM11	0.744586	8.3025	5.73938	1.3739e-06	0.000446114	5.27093	HCD Gl-1 vs Control
Usp2	USP2	0.75	9.57369	6.2994	2.38021e-07	0.00011425	6.91269	HCD Gl-1 vs Control
Gm10639	ART1	0.763989	8.49608	5.35431	4.5846e-06	0.00106556	4.14155	HCD Gl-1 vs Control
Plk3	PLK3	0.791244	7.92921	3.78338	0.000543563	0.0253739	-0.312841	HCD Gl-1 vs Control
Upp2	UPP2	0.834895	8.95327	10.2975	1.84511e-12	2.037e-08	17.7353	HCD Gl-1 vs Control
Ccdc152	CCDC152	0.835609	3.82327	5.50829	2.83289e-06	0.00072953	4.59272	HCD Gl-1 vs Control
Gdap10	ART1	0.840029	6.53826	6.33979	2.09807e-07	0.000107734	7.03073	HCD Gl-1 vs Control
Cyp7a1	CYP7A1	0.849827	6.05793	5.05958	1.14846e-05	0.00202865	3.28121	HCD Gl-1 vs Control
Onecut1	ONECUT1	0.871228	7.25596	5.66823	1.71695e-06	0.00050547	5.06204	HCD Gl-1 vs Control
Ciart	CIART	0.909779	8.24044	4.97315	1.50169e-05	0.00249303	3.03012	HCD Gl-1 vs Control
Grem2	GREM2	0.94532	7.37976	7.34042	9.49755e-09	1.52049e-05	9.91778	HCD Gl-1 vs Control
Derl3	DERL3	0.950295	7.14028	4.35668	9.93384e-05	0.00870393	1.26478	HCD Gl-1 vs Control
Coq10b	COQ10B	0.961943	8.4453	12.3078	1.04075e-14	2.29798e-10	22.3011	HCD Gl-1 vs Control
Gm14403	ZNF833P	1.09138	8.68886	8.98344	7.21865e-11	2.59522e-07	14.4165	HCD Gl-1 vs Control
Cyp2b9	CYP2B6	1.12147	5.4395	5.26045	6.14531e-06	0.00128525	3.86699	HCD Gl-1 vs Control
Cyp3a44	TBXAS1	1.19565	5.19316	6.19609	3.28731e-07	0.000142321	6.61052	HCD Gl-1 vs Control
Cyp3a41b	TBXAS1	1.42764	5.39668	8.89165	9.40296e-11	2.59522e-07	14.1749	HCD Gl-1 vs Control
Orm3	ORM1	1.60286	5.32193	4.36755	9.61256e-05	0.00855828	1.29542	HCD Gl-1 vs Control
Cyp2b9	CYP2B6	-2.07809	5.4395	-9.74759	8.33037e-12	1.83935e-07	16.1507	HCD Gl-1 vs HCD
Fasn	FASN	-1.17589	9.39377	-5.83661	1.01311e-06	0.000628679	5.53002	HCD Gl-1 vs HCD
Acly	ACLY	-1.04439	9.0741	-8.01264	1.24436e-09	6.7677e-06	11.6722	HCD Gl-1 vs HCD
BC021614	GSTP1	-0.95219	7.0515	-7.53806	5.20104e-09	1.43549e-05	10.3727	HCD Gl-1 vs HCD
Tubb2a	TUBB2A	-0.93818	8.40905	-6.65134	7.94927e-08	0.0001097	7.87631	HCD Gl-1 vs HCD
Cyp2c38	CYP2C9	-0.862315	4.66874	-4.69483	3.54463e-05	0.00636304	2.24291	HCD Gl-1 vs HCD
Aqp8	AQP8	-0.843093	6.9295	-6.70838	6.65875e-08	0.000105018	8.03912	HCD Gl-1 vs HCD
Fdps	FDPS	-0.801526	6.91579	-4.87707	2.02177e-05	0.00441987	2.76177	HCD Gl-1 vs HCD
Srebf1	SREBF1	-0.797565	8.49219	-5.64328	1.85651e-06	0.000891123	4.97022	HCD Gl-1 vs HCD
Nsdhl	NSDHL	-0.759403	9.0559	-4.702	3.46742e-05	0.00636304	2.26325	HCD Gl-1 vs HCD
Acss2	ACSS2	-0.75293	9.44174	-6.84106	4.4135e-08	7.49615e-05	8.4168	HCD Gl-1 vs HCD
Hamp2	HAMP	-0.748955	7.0877	-4.40758	8.51564e-05	0.0106272	1.43401	HCD Gl-1 vs HCD
Xlr3a	SYCP3	-0.730017	5.26305	-4.65163	4.04698e-05	0.00699197	2.12049	HCD Gl-1 vs HCD
Chrna4	CHRNA4	-0.729914	8.6731	-6.0193	5.71649e-07	0.000450786	6.05854	HCD Gl-1 vs HCD
Gstm6	GSTM1	-0.706091	6.88344	-3.96906	0.000315946	0.0241846	0.228148	HCD Gl-1 vs HCD
Slc41a2	SLC41A2	0.711976	8.22393	5.07697	1.08805e-05	0.00286002	3.33472	HCD Gl-1 vs HCD
Mx2	MX2	0.718228	5.35056	5.38889	4.11512e-06	0.00141972	4.23411	HCD Gl-1 vs HCD
Gm527	C14orf28	0.738458	6.28103	5.34952	4.65372e-06	0.00156124	4.12034	HCD Gl-1 vs HCD
Slc25a30	SLC25A30	0.74302	8.77237	5.93549	7.43237e-07	0.000497293	5.81617	HCD Gl-1 vs HCD
Dio1	DIO1	0.761714	7.56246	4.59233	4.85254e-05	0.00764001	1.95287	HCD Gl-1 vs HCD
Il1r1	IL1R1	0.770763	7.40254	7.28974	1.10896e-08	2.22599e-05	9.68178	HCD Gl-1 vs HCD
B3galt1	B3GALT1	0.778096	7.21658	5.44801	3.42075e-06	0.00130224	4.40505	HCD Gl-1 vs HCD
Steap4	STEAP4	0.808611	7.01299	6.24741	2.80005e-07	0.000281023	6.71702	HCD Gl-1 vs HCD
Mt1	MMP14	0.826782	12.4307	7.94303	1.53254e-09	6.7677e-06	11.4834	HCD Gl-1 vs HCD
Rab30	RAB30	0.925447	6.9939	5.10269	1.00444e-05	0.00277225	3.40867	HCD Gl-1 vs HCD
Nucb2	NUCB2	0.926519	7.37977	7.46486	6.49764e-09	1.59409e-05	10.1698	HCD Gl-1 vs HCD
Cyp7b1	CYP7B1	0.984223	9.56796	8.4869	3.05385e-10	2.24763e-06	12.9407	HCD Gl-1 vs HCD
E2f8	E2F8	1.06668	6.30711	5.79967	1.13744e-06	0.000643965	5.42307	HCD Gl-1 vs HCD
Rarres1	RARRES1	1.0778	6.39258	8.84737	1.06859e-10	1.17972e-06	13.8832	HCD Gl-1 vs HCD
Rnase2a	RNASE2	1.11488	4.35286	4.10161	0.000213434	0.019314	0.58823	HCD Gl-1 vs HCD
Mt2	MT2A	1.19021	11.5819	7.36052	8.93181e-09	1.97214e-05	9.87943	HCD Gl-1 vs HCD
Fgl1	FGL1	1.19922	7.3353	5.5675	2.35364e-06	0.00105656	4.75084	HCD Gl-1 vs HCD
Derl3	DERL3	1.27069	7.14028	5.82554	1.04888e-06	0.000628679	5.49796	HCD Gl-1 vs HCD
Dmbt1	DMBT1	1.6113	5.15644	5.00915	1.3431e-05	0.00333209	3.13995	HCD Gl-1 vs HCD
Moxd1	MOXD1	2.55949	7.08423	6.15393	3.75079e-07	0.000345073	6.44742	HCD Gl-1 vs HCD
Saa2	SAA2	3.15093	5.84075	3.64426	0.000811413	0.0407182	-0.63443	HCD Gl-1 vs HCD
Amy2a5	AMY2A	-2.08985	6.05482	-7.05888	2.25277e-08	3.64654e-05	9.03634	HCD Gl-1 vs HCD Sim
Ctrb1	CTRB1	-1.71988	6.70256	-6.02296	5.65136e-07	0.000412683	6.07052	HCD Gl-1 vs HCD Sim
Atp2a1	ATP2A1	-1.69565	6.85448	-5.9851	6.36264e-07	0.000425718	5.96102	HCD Gl-1 vs HCD Sim
Cyp2b9	CYP2B6	-1.69545	5.4395	-7.95278	1.48844e-09	5.47747e-06	11.5143	HCD Gl-1 vs HCD Sim
2210010C04Rik	PRSS2	-1.62415	4.90729	-6.27652	2.55658e-07	0.000225797	6.80264	HCD Gl-1 vs HCD Sim
Myh1	MYH1	-1.5597	5.1172	-6.60585	9.15659e-08	0.000115143	7.74855	HCD Gl-1 vs HCD Sim
Rnase1	RNASE1	-1.52995	5.77438	-6.47817	1.36256e-07	0.000141651	7.38264	HCD Gl-1 vs HCD Sim
Acta1	ACTA1	-1.51653	7.44695	-5.75651	1.3021e-06	0.000756588	5.29916	HCD Gl-1 vs HCD Sim
Cpa1	CPA1	-1.43982	5.95377	-6.46688	1.41137e-07	0.000141651	7.35022	HCD Gl-1 vs HCD Sim
Cyp4a14	CYP4Z1	-1.42825	8.20606	-4.32975	0.000107753	0.0108094	1.21646	HCD Gl-1 vs HCD Sim
Cpb1	CPB1	-1.40016	4.68723	-4.93075	1.71247e-05	0.00390982	2.91529	HCD Gl-1 vs HCD Sim
Myh4	MYH4	-1.33386	5.10283	-6.40106	1.7329e-07	0.000166358	7.16114	HCD Gl-1 vs HCD Sim
Ctrl	CTRL	-1.32032	6.21867	-5.72724	1.42719e-06	0.000787809	5.21434	HCD Gl-1 vs HCD Sim
Cxcl9	CXCL9	-1.31121	6.9653	-8.5162	2.80239e-10	1.54692e-06	13.0234	HCD Gl-1 vs HCD Sim
Myl1	MYL1	-1.29711	5.58137	-5.4644	3.2498e-06	0.00137992	4.45313	HCD Gl-1 vs HCD Sim
Cel	CEL	-1.26795	5.45697	-7.12502	1.83797e-08	3.38186e-05	9.22277	HCD Gl-1 vs HCD Sim
Pnlip	PNLIP	-1.18948	5.3804	-6.58656	9.72259e-08	0.000115143	7.69335	HCD Gl-1 vs HCD Sim
Tpm2	TPM2	-1.08671	6.82563	-7.77836	2.51373e-09	6.93789e-06	11.0384	HCD Gl-1 vs HCD Sim
Tnnc2	TNNC2	-1.08125	6.92619	-5.98689	6.32723e-07	0.000425718	5.96618	HCD Gl-1 vs HCD Sim
Cd74	CD74	-1.05097	9.05898	-12.6878	4.14012e-15	4.57069e-11	22.6888	HCD Gl-1 vs HCD Sim
H2-Ab1	HLA-DQB2	-1.04893	8.32072	-12.7547	3.52603e-15	4.57069e-11	22.8222	HCD Gl-1 vs HCD Sim
Clps	CLPS	-1.04325	6.97636	-5.53313	2.62097e-06	0.0012313	4.6521	HCD Gl-1 vs HCD Sim
H2-Aa	HLA-DQA1	-1.0156	8.13758	-8.05439	1.09849e-09	4.85094e-06	11.7897	HCD Gl-1 vs HCD Sim
LOC102641264	ART1	-1.0114	5.96312	-6.05692	5.08124e-07	0.000400692	6.16873	HCD Gl-1 vs HCD Sim
Cela2a	CELA2A	-1.0022	6.91877	-4.95631	1.58212e-05	0.00379648	2.98852	HCD Gl-1 vs HCD Sim
Igkv6-14	IGKV4-1	-0.997831	5.33059	-4.51475	6.14901e-05	0.00791664	1.73387	HCD Gl-1 vs HCD Sim
Myh2	MYH2	-0.993358	6.05882	-5.78461	1.1924e-06	0.000711574	5.38053	HCD Gl-1 vs HCD Sim
Pnliprp1	PNLIPRP1	-0.992261	4.99397	-4.50609	6.31323e-05	0.00797669	1.70954	HCD Gl-1 vs HCD Sim
BC023105	NA	-0.943968	5.60055	-5.51082	2.81048e-06	0.00126644	4.58751	HCD Gl-1 vs HCD Sim
Trat1	TRAT1	-0.869348	3.49908	-5.52135	2.71943e-06	0.00125094	4.61798	HCD Gl-1 vs HCD Sim
Gm6484	ANGPTL8	-0.833368	7.71813	-4.41296	8.37813e-05	0.00946006	1.44845	HCD Gl-1 vs HCD Sim
Tgtp2	NA	-0.819341	7.43542	-8.64297	1.9345e-10	1.42379e-06	13.3567	HCD Gl-1 vs HCD Sim
Reg1	ZC3H12A	-0.803911	5.12622	-5.17188	8.09874e-06	0.00250025	3.60812	HCD Gl-1 vs HCD Sim
Ckmt2	CKMT2	-0.772007	4.86803	-5.74807	1.337e-06	0.000756946	5.27471	HCD Gl-1 vs HCD Sim
Hbb-bs	HBD	-0.771777	11.2034	-7.05044	2.31212e-08	3.64654e-05	9.01251	HCD Gl-1 vs HCD Sim
Zg16	ZG16	-0.768898	5.08212	-6.10485	4.3733e-07	0.000357639	6.30726	HCD Gl-1 vs HCD Sim
H2-Eb1	HLA-DRB1	-0.749003	7.71121	-7.14551	1.72581e-08	3.38186e-05	9.28043	HCD Gl-1 vs HCD Sim
Prlr	PRLR	-0.743583	7.66707	-4.74452	3.04255e-05	0.00537436	2.38381	HCD Gl-1 vs HCD Sim
Gm10804	CYP4Z1	-0.741552	7.69188	-5.57957	2.26641e-06	0.00111205	4.78657	HCD Gl-1 vs HCD Sim
Lynx1	LYNX1	-0.723838	8.21292	-6.70365	6.7572e-08	9.32493e-05	8.02803	HCD Gl-1 vs HCD Sim
Igk-V1	NA	-0.720522	6.03613	-4.92774	1.72848e-05	0.00390982	2.90668	HCD Gl-1 vs HCD Sim
Igkv10-96	IGKV1D-12	-0.706942	5.17762	-3.32459	0.00199323	0.0493944	-1.45206	HCD Gl-1 vs HCD Sim
Gbp2	GBP2	-0.704291	6.27732	-6.79226	5.1336e-08	7.55666e-05	8.28058	HCD Gl-1 vs HCD Sim
Setdb2	SETDB2	0.705629	6.68257	4.53164	5.84045e-05	0.00773806	1.78139	HCD Gl-1 vs HCD Sim
Dio1	DIO1	0.709965	7.56246	4.28034	0.000125047	0.0116993	1.07932	HCD Gl-1 vs HCD Sim
Serpina4-ps1	NA	0.715546	6.97661	4.75074	2.98486e-05	0.00535819	2.40151	HCD Gl-1 vs HCD Sim
Magoh	MAGOH	0.718799	7.86509	4.30704	0.000115389	0.0112734	1.15336	HCD Gl-1 vs HCD Sim
Gm16551	NA	0.724227	6.73264	5.39187	4.07697e-06	0.00160749	4.24329	HCD Gl-1 vs HCD Sim
Pyhin1	PYHIN1	0.738564	4.88016	4.28835	0.000122071	0.0115679	1.10151	HCD Gl-1 vs HCD Sim
Mup21	NA	0.843211	5.5005	7.32094	1.00801e-08	2.47298e-05	9.77234	HCD Gl-1 vs HCD Sim
Gm14403	ZNF833P	0.865894	8.68886	7.12738	1.82467e-08	3.38186e-05	9.22942	HCD Gl-1 vs HCD Sim
Slc8a1	SLC8A1	0.87763	7.9641	4.07627	0.000230121	0.017224	0.518164	HCD Gl-1 vs HCD Sim
Rarres1	RARRES1	0.958404	6.39258	7.86728	1.92364e-09	6.06772e-06	11.2815	HCD Gl-1 vs HCD Sim
Rnase2a	RNASE2	1.00732	4.35286	3.70589	0.000679899	0.0297876	-0.474381	HCD Gl-1 vs HCD Sim
Moxd1	MOXD1	1.60782	7.08423	3.86577	0.000427713	0.0241624	-0.0505054	HCD Gl-1 vs HCD Sim
Mir122	MIR122	-1.76036	6.087	-7.51399	5.59574e-09	3.63394e-06	10.4901	HCD Gl-2 vs Control
Krt4	KRT4	-1.74717	5.61988	-5.80675	1.11249e-06	0.000228781	5.47131	HCD Gl-2 vs Control
Defb4	DEFB104B	-1.52197	4.14357	-5.13277	9.14739e-06	0.00120223	3.4709	HCD Gl-2 vs Control
Krtdap	KRTDAP	-1.46882	4.67703	-6.15961	3.68468e-07	9.92166e-05	6.52107	HCD Gl-2 vs Control
Npas2	NPAS2	-1.44408	7.90034	-7.65822	3.61311e-09	2.49305e-06	10.9032	HCD Gl-2 vs Control
Fabp5	FABP5	-1.38214	7.58964	-9.89192	5.5872e-12	1.23365e-08	16.9559	HCD Gl-2 vs Control
Nsdhl	NSDHL	-1.37959	9.0559	-8.54203	2.59816e-10	2.49423e-07	13.3798	HCD Gl-2 vs Control
Sprr3	SPRR3	-1.28372	4.97161	-5.46664	3.22708e-06	0.000532447	4.45972	HCD Gl-2 vs Control
G6pdx	G6PD	-1.27647	8.71461	-7.12606	1.83209e-08	1.01132e-05	9.36829	HCD Gl-2 vs Control
Cyp17a1	CYP17A1	-1.25005	6.05894	-6.54734	1.09846e-07	3.7314e-05	7.67027	HCD Gl-2 vs Control
Cyp51	CYP51A1	-1.15388	8.36214	-10.2506	2.09514e-12	5.78259e-09	17.861	HCD Gl-2 vs Control
Krt13	KRT13	-1.13223	5.57844	-5.99767	6.11717e-07	0.000146812	6.03952	HCD Gl-2 vs Control
Fdps	FDPS	-1.12236	6.91579	-6.82927	4.57766e-08	2.10573e-05	8.50062	HCD Gl-2 vs Control
Sqle	SQLE	-1.11871	7.46739	-8.45147	3.38872e-10	3.11762e-07	13.1307	HCD Gl-2 vs Control
Gpr110	ADGRF1	-1.10759	6.32797	-6.11654	4.21627e-07	0.000110828	6.39306	HCD Gl-2 vs Control
Atp2a1	ATP2A1	-1.07921	6.85448	-3.80927	0.000504215	0.024308	-0.309276	HCD Gl-2 vs Control
Dhcr7	DHCR7	-1.05303	8.90503	-8.3706	4.29963e-10	3.79743e-07	12.9073	HCD Gl-2 vs Control
Acta1	ACTA1	-1.04343	7.44695	-3.96071	0.00032381	0.0181436	0.104833	HCD Gl-2 vs Control
Myh1	MYH1	-1.03924	5.1172	-4.40155	8.67265e-05	0.00674268	1.34301	HCD Gl-2 vs Control
Acss2	ACSS2	-1.01097	9.44174	-9.18563	4.04751e-11	6.87453e-08	15.1177	HCD Gl-2 vs Control
Abcd2	ABCD2	-1.00777	6.5357	-6.03573	5.42984e-07	0.000134709	6.15275	HCD Gl-2 vs Control
Cxcl13	CXCL13	-1.00342	5.66303	-7.11312	1.90648e-08	1.02671e-05	9.33061	HCD Gl-2 vs Control
Arntl	ARNTL	-0.985537	6.92561	-10.5565	9.19777e-13	4.06174e-09	18.6176	HCD Gl-2 vs Control
Ube2u	UBE2U	-0.951161	5.27385	-5.12336	9.4191e-06	0.00122338	3.44313	HCD Gl-2 vs Control
Asap2	ASAP2	-0.91726	8.16192	-8.00731	1.26435e-09	9.97028e-07	11.8931	HCD Gl-2 vs Control
Hamp2	HAMP	-0.911138	7.0877	-5.36203	4.4754e-06	0.000700829	4.14923	HCD Gl-2 vs Control
Myh8	MYH8	-0.906548	5.8944	-5.07498	1.09478e-05	0.00137346	3.30051	HCD Gl-2 vs Control
Acacb	ACACB	-0.902723	7.51563	-7.08653	2.06898e-08	1.0624e-05	9.25315	HCD Gl-2 vs Control
Clpx	CLPX	-0.896808	8.89776	-6.23902	2.87445e-07	8.13692e-05	6.75694	HCD Gl-2 vs Control
Serpinb12	SERPINB12	-0.895029	3.51567	-4.84728	2.21665e-05	0.00241102	2.6321	HCD Gl-2 vs Control
Elovl5	ELOVL5	-0.875123	10.5661	-8.81365	1.17809e-10	1.4138e-07	14.1204	HCD Gl-2 vs Control
Aqp8	AQP8	-0.873601	6.9295	-6.95113	3.14059e-08	1.47541e-05	8.85777	HCD Gl-2 vs Control
Spon2	SPON2	-0.873004	6.52186	-8.96405	7.63252e-11	1.05329e-07	14.526	HCD Gl-2 vs Control
Tnnc2	TNNC2	-0.861553	6.92619	-4.77041	2.80953e-05	0.00285136	2.40775	HCD Gl-2 vs Control
Camk1d	CAMK1D	-0.849664	8.44932	-7.33699	9.59757e-09	5.72741e-06	9.98013	HCD Gl-2 vs Control
Rdh11	RDH11	-0.845821	6.9989	-6.79756	5.04992e-08	2.23005e-05	8.40752	HCD Gl-2 vs Control
Pdk4	PDK4	-0.837644	7.23738	-4.84273	2.24801e-05	0.00243314	2.6188	HCD Gl-2 vs Control
Me1	ME1	-0.829088	10.6023	-6.28088	2.52197e-07	7.40316e-05	6.88118	HCD Gl-2 vs Control
Msmo1	MSMO1	-0.827236	8.92939	-5.54711	2.50878e-06	0.000439633	4.69883	HCD Gl-2 vs Control
Insig2	INSIG2	-0.812511	9.0707	-6.08869	4.60018e-07	0.000119496	6.31027	HCD Gl-2 vs Control
Acta2	ACTA2	-0.810028	8.23843	-9.01199	6.65025e-11	9.78917e-08	14.6546	HCD Gl-2 vs Control
Dhrs9	DHRS9	-0.802604	5.31119	-5.81243	1.09284e-06	0.00022764	5.48824	HCD Gl-2 vs Control
Mr1	MR1	-0.798315	7.91976	-5.88215	8.7842e-07	0.000192035	5.69574	HCD Gl-2 vs Control
Trim13	TRIM13	-0.782583	5.22992	-4.86506	2.09819e-05	0.0023164	2.6841	HCD Gl-2 vs Control
LOC102641264	ART1	-0.773819	5.96312	-4.63414	4.26972e-05	0.00401172	2.01195	HCD Gl-2 vs Control
Idi1	IDI1	-0.769088	8.3719	-5.50927	2.82416e-06	0.000483391	4.58637	HCD Gl-2 vs Control
Elovl3	ELOVL3	-0.768942	6.93642	-4.56089	5.34176e-05	0.00475417	1.80031	HCD Gl-2 vs Control
Avpr1a	AVPR1A	-0.765122	7.22985	-5.71363	1.48935e-06	0.000288464	5.19415	HCD Gl-2 vs Control
Hmgcs1	HMGCS1	-0.763382	9.87417	-6.32785	2.1778e-07	6.5871e-05	7.02052	HCD Gl-2 vs Control
Gria3	GRIA3	-0.762589	8.03111	-5.34758	4.68204e-06	0.000719477	4.10639	HCD Gl-2 vs Control
Hrnr	HRNR	-0.753161	6.07932	-5.14008	8.94156e-06	0.00119654	3.49248	HCD Gl-2 vs Control
Chrna4	CHRNA4	-0.747932	8.6731	-6.16788	3.59055e-07	9.78756e-05	6.54566	HCD Gl-2 vs Control
Slc16a1	SLC16A1	-0.74683	7.90364	-6.66076	7.7199e-08	2.94932e-05	8.00495	HCD Gl-2 vs Control
Leap2	LEAP2	-0.741878	5.86764	-6.44456	1.51306e-07	4.91298e-05	7.36631	HCD Gl-2 vs Control
Cldn1	CLDN1	-0.738086	7.50963	-6.59548	9.45655e-08	3.29325e-05	7.81242	HCD Gl-2 vs Control
Cnfn	CNFN	-0.728936	6.82322	-4.18276	0.000167561	0.0111104	0.722996	HCD Gl-2 vs Control
Sprr2a2	SPRR2D	-0.724859	7.90719	-4.57322	5.14438e-05	0.0045987	1.83587	HCD Gl-2 vs Control
Slc30a10	SLC30A10	-0.720656	7.34308	-6.62079	8.7408e-08	3.11285e-05	7.88711	HCD Gl-2 vs Control
Ndrg1	NDRG1	-0.712445	10.2944	-6.63695	8.31271e-08	3.00893e-05	7.93475	HCD Gl-2 vs Control
Gm11437	C17orf78	-0.709155	6.11964	-5.91807	7.84924e-07	0.000178671	5.80266	HCD Gl-2 vs Control
Nedd4l	NEDD4L	-0.703926	10.2455	-6.75887	5.69332e-08	2.46487e-05	8.2938	HCD Gl-2 vs Control
Xirp2	XIRP2	-0.700956	4.37984	-6.06316	4.98301e-07	0.000126465	6.23433	HCD Gl-2 vs Control
Tef	TEF	0.712063	9.00875	7.00806	2.63462e-08	1.26462e-05	9.02422	HCD Gl-2 vs Control
Spry4	SPRY4	0.716578	7.57772	5.90422	8.19722e-07	0.000182823	5.76144	HCD Gl-2 vs Control
Nmrk1	NMRK1	0.719639	7.76152	7.05152	2.30439e-08	1.15638e-05	9.15109	HCD Gl-2 vs Control
Foxa3	FOXA3	0.727724	6.47881	5.15984	8.40818e-06	0.00113897	3.55082	HCD Gl-2 vs Control
P2ry1	P2RY1	0.730506	7.28824	7.45914	6.61181e-09	4.05524e-06	10.3324	HCD Gl-2 vs Control
Srebf1	SREBF1	0.75102	8.49219	5.31394	5.2006e-06	0.000786502	4.00668	HCD Gl-2 vs Control
Mafb	MAFB	0.782892	8.4619	6.00392	5.99856e-07	0.000146812	6.05812	HCD Gl-2 vs Control
Trib1	TRIB1	0.788343	7.76217	5.57583	2.29305e-06	0.000405044	4.78423	HCD Gl-2 vs Control
Tsku	TSKU	0.797959	7.2377	8.80255	1.21658e-10	1.4138e-07	14.0903	HCD Gl-2 vs Control
Zpr1	ZPR1	0.805141	8.19713	7.18011	1.55181e-08	9.01684e-06	9.52548	HCD Gl-2 vs Control
Junb	JUNB	0.8062	7.11782	6.32263	2.21359e-07	6.60486e-05	7.00505	HCD Gl-2 vs Control
Gm14403	ZNF833P	0.810387	8.68886	6.67049	7.49e-08	2.94932e-05	8.03363	HCD Gl-2 vs Control
Dsg1a	DSG1	0.815361	5.73948	5.67664	1.67231e-06	0.00031292	5.08408	HCD Gl-2 vs Control
Coq10b	COQ10B	0.816234	8.4453	10.4435	1.24497e-12	4.58149e-09	18.3397	HCD Gl-2 vs Control
Cish	CISH	0.817979	7.6176	4.81283	2.46525e-05	0.00261696	2.53147	HCD Gl-2 vs Control
Hspa1b	HSPA1B	0.821462	8.2161	4.31442	0.00011285	0.00822349	1.09492	HCD Gl-2 vs Control
Snord14d	SNORD14D	0.823739	10.0266	6.0653	4.94964e-07	0.000126465	6.24072	HCD Gl-2 vs Control
Alas1	ALAS1	0.826016	10.4319	9.91048	5.30854e-12	1.23365e-08	17.0032	HCD Gl-2 vs Control
Cyp3a41b	TBXAS1	0.826893	5.39668	5.15007	8.66789e-06	0.00116699	3.52196	HCD Gl-2 vs Control
Snord85	NA	0.838002	4.72027	4.38277	9.18014e-05	0.0071122	1.2894	HCD Gl-2 vs Control
Il1b	IL1B	0.842091	5.63075	5.82933	1.03649e-06	0.000220055	5.53853	HCD Gl-2 vs Control
Gm10804	CYP4Z1	0.846658	7.69188	6.3704	1.9069e-07	6.03848e-05	7.14666	HCD Gl-2 vs Control
Aacs	AACS	0.84757	8.64338	8.80731	1.19994e-10	1.4138e-07	14.1032	HCD Gl-2 vs Control
Onecut1	ONECUT1	0.858417	7.25596	5.58488	2.22904e-06	0.000396913	4.81112	HCD Gl-2 vs Control
Clec2h	CLEC2B	0.866194	7.91834	6.17747	3.48448e-07	9.61716e-05	6.57414	HCD Gl-2 vs Control
Defb8	DEFB108B	0.87203	4.3804	5.02446	1.28076e-05	0.0015286	3.15177	HCD Gl-2 vs Control
Cyp3a44	TBXAS1	0.87351	5.19316	4.52669	5.92929e-05	0.00507981	1.70178	HCD Gl-2 vs Control
Dusp6	DUSP6	0.886235	8.82342	4.9204	1.76818e-05	0.00199191	2.84618	HCD Gl-2 vs Control
Por	POR	0.88743	10.4042	8.77149	1.3312e-10	1.46964e-07	14.0061	HCD Gl-2 vs Control
Cyp21a1	CYP21A1P	0.888779	6.05597	5.7343	1.39595e-06	0.000275201	5.25568	HCD Gl-2 vs Control
Lonrf1	LONRF1	0.888998	6.84201	6.0584	5.05778e-07	0.000126904	6.22018	HCD Gl-2 vs Control
Ppp1r10	PPP1R10	0.893406	8.35749	4.49823	6.46623e-05	0.00540812	1.61995	HCD Gl-2 vs Control
Ccdc152	CCDC152	0.899259	3.82327	5.92786	7.61203e-07	0.000175077	5.83181	HCD Gl-2 vs Control
Bhlhe41	BHLHE41	0.899599	7.76131	4.79613	2.59553e-05	0.00272901	2.48273	HCD Gl-2 vs Control
Per1	PER1	0.923697	9.19341	6.23035	2.9534e-07	8.25457e-05	6.7312	HCD Gl-2 vs Control
Gm6484	ANGPTL8	0.952198	7.71813	5.0422	1.21216e-05	0.00147057	3.20396	HCD Gl-2 vs Control
Dsg1c	DSG1	0.954276	4.53458	4.41662	8.28553e-05	0.00653373	1.38606	HCD Gl-2 vs Control
Bud13	BUD13	0.96445	7.28577	5.934	7.46718e-07	0.000173553	5.85006	HCD Gl-2 vs Control
Zfp36	ZFP36	0.96945	8.46051	5.9997	6.07829e-07	0.000146812	6.04558	HCD Gl-2 vs Control
Upp2	UPP2	0.975671	8.95327	12.0338	2.04493e-14	2.2576e-10	22.0757	HCD Gl-2 vs Control
Cyr61	CCN1	1.01192	8.45183	3.87447	0.000416982	0.0214115	-0.131796	HCD Gl-2 vs Control
Per2	PER2	1.02737	8.18289	9.48939	1.7136e-11	3.15302e-08	15.9173	HCD Gl-2 vs Control
Cyp7a1	CYP7A1	1.05441	6.05793	6.27757	2.54819e-07	7.40316e-05	6.87136	HCD Gl-2 vs Control
Atf3	ATF3	1.05629	6.59946	7.47518	6.29678e-09	3.97237e-06	10.3786	HCD Gl-2 vs Control
Per3	PER3	1.06341	8.11232	11.1526	1.91464e-13	1.05688e-09	20.0519	HCD Gl-2 vs Control
Abcc3	ABCC3	1.0739	7.69357	13.6773	4.0698e-16	8.98612e-12	25.5541	HCD Gl-2 vs Control
Wee1	WEE1	1.08625	7.69364	10.265	2.01483e-12	5.78259e-09	17.897	HCD Gl-2 vs Control
Dusp1	DUSP1	1.08847	10.4576	5.31469	5.18838e-06	0.000786502	4.00892	HCD Gl-2 vs Control
Mt2	MT2A	1.08928	11.5819	6.73635	6.10522e-08	2.59237e-05	8.22755	HCD Gl-2 vs Control
Pfkfb3	PFKFB3	1.10832	7.62924	5.29354	5.54244e-06	0.000821323	3.94626	HCD Gl-2 vs Control
Serpine1	SERPINE1	1.11448	6.69524	7.02513	2.49961e-08	1.22648e-05	9.07405	HCD Gl-2 vs Control
Snord14e	SNORD14E	1.16658	8.63661	7.60434	4.25343e-09	2.84593e-06	10.7492	HCD Gl-2 vs Control
Egr2	EGR2	1.21962	6.91599	4.80356	2.53672e-05	0.00267994	2.50442	HCD Gl-2 vs Control
Ier2	IER2	1.22083	6.57398	6.66015	7.73465e-08	2.94932e-05	8.00314	HCD Gl-2 vs Control
Klf10	KLF10	1.22873	7.38409	9.14324	4.56746e-11	7.20353e-08	15.005	HCD Gl-2 vs Control
Btg2	BTG2	1.24136	7.25337	5.79929	1.1388e-06	0.000230685	5.4491	HCD Gl-2 vs Control
Adam11	ADAM11	1.27409	8.3025	9.82085	6.79925e-12	1.3648e-08	16.7743	HCD Gl-2 vs Control
Usp2	USP2	1.34027	9.57369	11.2572	1.46061e-13	1.05688e-09	20.2981	HCD Gl-2 vs Control
Cabyr	CABYR	1.3579	5.80343	6.7982	5.04002e-08	2.23005e-05	8.40938	HCD Gl-2 vs Control
Nr4a1	NR4A1	1.38897	8.12426	5.03907	1.22399e-05	0.00147075	3.19475	HCD Gl-2 vs Control
Btbd19	BTBD19	1.52698	6.3895	6.3387	2.10527e-07	6.45617e-05	7.05269	HCD Gl-2 vs Control
Ciart	CIART	1.5687	8.24044	8.57501	2.35913e-10	2.36771e-07	13.4703	HCD Gl-2 vs Control
Plk3	PLK3	1.63511	7.92921	7.81836	2.22849e-09	1.58726e-06	11.3591	HCD Gl-2 vs Control
Dnajb1	DNAJB1	1.6546	7.88193	5.86505	9.26758e-07	0.000200616	5.64485	HCD Gl-2 vs Control
Fos	FOS	1.90922	6.91907	5.96939	6.68354e-07	0.00015868	5.95539	HCD Gl-2 vs Control
Jun	JUN	1.96004	7.71658	6.25934	2.69758e-07	7.73538e-05	6.81726	HCD Gl-2 vs Control
Egr1	EGR1	2.35694	8.45339	4.92167	1.76125e-05	0.00199191	2.8499	HCD Gl-2 vs Control
Cyp2b9	CYP2B6	-3.16963	5.4395	-14.8676	2.89197e-17	6.38547e-13	26.9585	HCD Gl-2 vs HCD
Hamp2	HAMP	-1.11542	7.0877	-6.56423	1.04222e-07	9.92389e-05	7.65586	HCD Gl-2 vs HCD
Me1	ME1	-1.0889	10.6023	-8.24912	6.15667e-10	3.39848e-06	12.3755	HCD Gl-2 vs HCD
Tubb2a	TUBB2A	-1.04487	8.40905	-7.40774	7.73307e-09	1.83371e-05	10.0579	HCD Gl-2 vs HCD
Nsdhl	NSDHL	-1.01553	9.0559	-6.28784	2.46771e-07	0.000165112	6.85652	HCD Gl-2 vs HCD
Aqp8	AQP8	-0.996163	6.9295	-7.92634	1.61118e-09	7.11498e-06	11.4971	HCD Gl-2 vs HCD
Cyp2c38	CYP2C9	-0.953261	4.66874	-5.18998	7.65496e-06	0.00194278	3.66278	HCD Gl-2 vs HCD
Acly	ACLY	-0.868192	9.0741	-6.66087	7.71735e-08	8.11424e-05	7.93417	HCD Gl-2 vs HCD
Camk1d	CAMK1D	-0.851686	8.44932	-7.35445	9.09898e-09	1.83371e-05	9.90823	HCD Gl-2 vs HCD
Slc44a1	SLC44A1	-0.839906	9.3879	-7.29268	1.09904e-08	2.02223e-05	9.73434	HCD Gl-2 vs HCD
Fasn	FASN	-0.839321	9.39377	-4.16602	0.00017616	0.0181758	0.75176	HCD Gl-2 vs HCD
Npas2	NPAS2	-0.821142	7.90034	-4.35468	9.99396e-05	0.0123146	1.27623	HCD Gl-2 vs HCD
BC094916	NA	-0.806204	4.35552	-3.7267	0.000640345	0.0411012	-0.437072	HCD Gl-2 vs HCD
Fdps	FDPS	-0.790685	6.91579	-4.81111	2.47838e-05	0.00456928	2.57018	HCD Gl-2 vs HCD
Gm11437	C17orf78	-0.782596	6.11964	-6.53095	1.15598e-07	0.000102096	7.55986	HCD Gl-2 vs HCD
Acss2	ACSS2	-0.78078	9.44174	-7.09411	2.02125e-08	2.98414e-05	9.17264	HCD Gl-2 vs HCD
BC021614	GSTP1	-0.770087	7.0515	-6.09643	4.49021e-07	0.000283268	6.30067	HCD Gl-2 vs HCD
Slc17a4	SLC17A4	-0.748127	7.51033	-5.0543	1.16743e-05	0.00265742	3.27014	HCD Gl-2 vs HCD
Acaca	ACACA	-0.735488	8.58063	-6.87131	4.01923e-08	5.54514e-05	8.53776	HCD Gl-2 vs HCD
Elovl5	ELOVL5	-0.734778	10.5661	-7.40019	7.91323e-09	1.83371e-05	10.0367	HCD Gl-2 vs HCD
Sucnr1	SUCNR1	-0.727627	6.69651	-4.9069	1.84362e-05	0.00360241	2.84521	HCD Gl-2 vs HCD
Trib1	TRIB1	0.700551	7.76217	4.95489	1.5891e-05	0.00334165	2.98335	HCD Gl-2 vs HCD
Mx2	MX2	0.714261	5.35056	5.35912	4.51622e-06	0.001366	4.15379	HCD Gl-2 vs HCD
Lonrf1	LONRF1	0.728729	6.84201	4.96619	1.53446e-05	0.00325777	3.01589	HCD Gl-2 vs HCD
Dusp6	DUSP6	0.732677	8.82342	4.06785	0.000235948	0.0213514	0.481862	HCD Gl-2 vs HCD
Il1a	IL1A	0.741007	5.19563	5.0919	1.03873e-05	0.00241423	3.3788	HCD Gl-2 vs HCD
Klf10	KLF10	0.749438	7.38409	5.57673	2.28662e-06	0.000814333	4.78711	HCD Gl-2 vs HCD
Junb	JUNB	0.750892	7.11782	5.88887	8.60096e-07	0.000419034	5.69659	HCD Gl-2 vs HCD
Ppp1r10	PPP1R10	0.754706	8.35749	3.79989	0.000518145	0.0358799	-0.242648	HCD Gl-2 vs HCD
Snord14d	SNORD14D	0.772771	10.0266	5.69002	1.60367e-06	0.000632304	5.11718	HCD Gl-2 vs HCD
Foxa3	FOXA3	0.777837	6.47881	5.51516	2.7726e-06	0.000956548	4.6078	HCD Gl-2 vs HCD
Wee1	WEE1	0.778113	7.69364	7.35314	9.13533e-09	1.83371e-05	9.90456	HCD Gl-2 vs HCD
Thbs1	THBS1	0.793081	7.43011	6.84002	4.42778e-08	5.54514e-05	8.44826	HCD Gl-2 vs HCD
Hsph1	HSPH1	0.81146	9.09787	3.63331	0.000837234	0.0494281	-0.682799	HCD Gl-2 vs HCD
E2f8	E2F8	0.836667	6.30711	4.54905	5.5384e-05	0.00820724	1.82345	HCD Gl-2 vs HCD
Cyp4a32	CYP4Z1	0.836871	9.17417	4.24255	0.000140085	0.0157009	0.96364	HCD Gl-2 vs HCD
Bud13	BUD13	0.838712	7.28577	5.16037	8.39442e-06	0.00210624	3.57698	HCD Gl-2 vs HCD
Fgl1	FGL1	0.840545	7.3353	3.9023	0.000384375	0.0291094	0.0320132	HCD Gl-2 vs HCD
Il1b	IL1B	0.843067	5.63075	5.83609	1.01479e-06	0.000457275	5.54281	HCD Gl-2 vs HCD
Sik1	SIK1	0.860101	8.86947	7.38881	8.19282e-09	1.83371e-05	10.0048	HCD Gl-2 vs HCD
1700001J11Rik	NA	0.870632	5.42834	4.08101	0.000226909	0.0207031	0.51792	HCD Gl-2 vs HCD
Usp2	USP2	0.896466	9.57369	7.52959	5.33658e-09	1.83371e-05	10.399	HCD Gl-2 vs HCD
Cyp4a10	CYP4Z1	0.929761	8.93713	3.90989	0.00037593	0.0287216	0.0524648	HCD Gl-2 vs HCD
Snord14e	SNORD14E	0.933819	8.63661	6.0871	4.62321e-07	0.000283557	6.27355	HCD Gl-2 vs HCD
Cyp4a31	NA	0.991866	8.70151	4.8404	2.26419e-05	0.00429113	2.65419	HCD Gl-2 vs HCD
Atf3	ATF3	1.00231	6.59946	7.09315	2.02727e-08	2.98414e-05	9.16989	HCD Gl-2 vs HCD
Hspa1b	HSPA1B	1.01071	8.2161	5.30835	5.29208e-06	0.00151752	4.00627	HCD Gl-2 vs HCD
Hspa1a	HSPA1A	1.01957	7.33117	4.38367	9.15508e-05	0.0114206	1.35744	HCD Gl-2 vs HCD
Plk3	PLK3	1.02939	7.92921	4.92209	1.75899e-05	0.00353077	2.8889	HCD Gl-2 vs HCD
Serpine1	SERPINE1	1.03367	6.69524	6.5157	1.21222e-07	0.000102945	7.51583	HCD Gl-2 vs HCD
Pfkfb3	PFKFB3	1.04317	7.62924	4.9824	1.45923e-05	0.00315881	3.06264	HCD Gl-2 vs HCD
Cyp21a1	CYP21A1P	1.04887	6.05597	6.76718	5.54848e-08	6.44792e-05	8.23956	HCD Gl-2 vs HCD
Ier2	IER2	1.16679	6.57398	6.36533	1.93733e-07	0.000137988	7.08106	HCD Gl-2 vs HCD
Btbd19	BTBD19	1.19165	6.3895	4.9467	1.62996e-05	0.00336431	2.95974	HCD Gl-2 vs HCD
Nr4a1	NR4A1	1.20076	8.12426	4.35624	9.94702e-05	0.0123146	1.28059	HCD Gl-2 vs HCD
Egr2	EGR2	1.20242	6.91599	4.73582	3.12513e-05	0.00539085	2.35473	HCD Gl-2 vs HCD
Ciart	CIART	1.23034	8.24044	6.72546	6.31499e-08	6.97174e-05	8.11982	HCD Gl-2 vs HCD
Btg2	BTG2	1.28694	7.25337	6.01224	5.84433e-07	0.000314739	6.05577	HCD Gl-2 vs HCD
Cabyr	CABYR	1.31414	5.80343	6.57913	9.95016e-08	9.92389e-05	7.6988	HCD Gl-2 vs HCD
Mt1	MMP14	1.4675	12.4307	14.0986	1.56856e-16	1.73169e-12	25.5885	HCD Gl-2 vs HCD
Cyp4a14	CYP4Z1	1.53839	8.20606	4.66362	3.90082e-05	0.00619641	2.14881	HCD Gl-2 vs HCD
Dnajb1	DNAJB1	1.63494	7.88193	5.79535	1.15294e-06	0.000489557	5.42411	HCD Gl-2 vs HCD
Jun	JUN	1.66528	7.71658	5.31804	5.13449e-06	0.00149171	4.0344	HCD Gl-2 vs HCD
Fos	FOS	1.87788	6.91907	5.87143	9.08421e-07	0.000426764	5.64576	HCD Gl-2 vs HCD
Mt2	MT2A	2.10542	11.5819	13.0204	1.87408e-15	1.37933e-11	23.5352	HCD Gl-2 vs HCD
Moxd1	MOXD1	2.24032	7.08423	5.38652	4.14567e-06	0.00130911	4.23346	HCD Gl-2 vs HCD
Egr1	EGR1	2.46611	8.45339	5.14962	8.67993e-06	0.00212562	3.54586	HCD Gl-2 vs HCD
Dmbt1	DMBT1	-1.79207	5.15644	-5.57114	2.32701e-06	0.00119672	4.75526	HCD Gl-2 vs HCD Gl-1
Cyp2b9	CYP2B6	-1.09155	5.4395	-5.12006	9.5162e-06	0.00275116	3.45653	HCD Gl-2 vs HCD Gl-1
Rnase2a	RNASE2	-0.930672	4.35286	-3.42393	0.00151284	0.044837	-1.1907	HCD Gl-2 vs HCD Gl-1
Mir122	MIR122	-0.885324	6.087	-3.77895	0.000550588	0.02666	-0.272485	HCD Gl-2 vs HCD Gl-1
Msr1	MSR1	-0.781205	5.22484	-5.95468	6.99874e-07	0.000702419	5.86196	HCD Gl-2 vs HCD Gl-1
Arrdc3	ARRDC3	-0.760336	9.52198	-5.59172	2.18177e-06	0.00117496	4.81467	HCD Gl-2 vs HCD Gl-1
Ttc30b	TTC30B	-0.737257	6.0359	-4.20557	0.000156511	0.0140478	0.878491	HCD Gl-2 vs HCD Gl-1
Snord14e	SNORD14E	0.714709	8.63661	4.65883	3.95858e-05	0.00706121	2.14254	HCD Gl-2 vs HCD Gl-1
Cabyr	CABYR	0.72023	5.80343	3.60576	0.000905681	0.0335012	-0.725545	HCD Gl-2 vs HCD Gl-1
Junb	JUNB	0.749215	7.11782	5.87573	8.96269e-07	0.000767349	5.63427	HCD Gl-2 vs HCD Gl-1
Sik1	SIK1	0.756223	8.86947	6.49644	1.28716e-07	0.000389057	7.41781	HCD Gl-2 vs HCD Gl-1
Dusp1	DUSP1	0.795943	10.4576	3.88638	0.000402716	0.0234554	0.0129868	HCD Gl-2 vs HCD Gl-1
Ppp1r10	PPP1R10	0.807737	8.35749	4.06689	0.000236617	0.0174297	0.499521	HCD Gl-2 vs HCD Gl-1
Per1	PER1	0.812044	9.19341	5.47725	3.12172e-06	0.00143548	4.48441	HCD Gl-2 vs HCD Gl-1
Thbs1	THBS1	0.827991	7.43011	7.14111	1.74931e-08	0.000179051	9.24281	HCD Gl-2 vs HCD Gl-1
Trib1	TRIB1	0.839139	7.76217	5.93511	7.44126e-07	0.000714361	5.80553	HCD Gl-2 vs HCD Gl-1
Plk3	PLK3	0.843862	7.92921	4.03498	0.000260083	0.0184059	0.412915	HCD Gl-2 vs HCD Gl-1
Hspa1b	HSPA1B	0.845319	8.2161	4.43972	7.72478e-05	0.00980248	1.52721	HCD Gl-2 vs HCD Gl-1
Pfkfb3	PFKFB3	0.856361	7.62924	4.09015	0.000220833	0.0170489	0.562776	HCD Gl-2 vs HCD Gl-1
Atf3	ATF3	0.873153	6.59946	6.17913	3.46643e-07	0.000640796	6.50821	HCD Gl-2 vs HCD Gl-1
Il1a	IL1A	0.878478	5.19563	6.03654	5.41608e-07	0.000702419	6.09785	HCD Gl-2 vs HCD Gl-1
1700001J11Rik	NA	0.898651	5.42834	4.21235	0.000153364	0.013876	0.897129	HCD Gl-2 vs HCD Gl-1
Mt2	MT2A	0.915215	11.5819	5.65992	1.76224e-06	0.00107854	5.01148	HCD Gl-2 vs HCD Gl-1
Serpine1	SERPINE1	0.919886	6.69524	5.79849	1.14166e-06	0.000813156	5.41142	HCD Gl-2 vs HCD Gl-1
Hspa1a	HSPA1A	0.936137	7.33117	4.02497	0.000267898	0.0185509	0.385807	HCD Gl-2 vs HCD Gl-1
Dusp6	DUSP6	1.00335	8.82342	5.57065	2.33058e-06	0.00119672	4.75385	HCD Gl-2 vs HCD Gl-1
Cyr61	CCN1	1.0235	8.45183	3.9188	0.000366232	0.0223274	0.0997713	HCD Gl-2 vs HCD Gl-1
Bud13	BUD13	1.04287	7.28577	6.41647	1.65159e-07	0.000405189	7.18912	HCD Gl-2 vs HCD Gl-1
Gm6484	ANGPTL8	1.13211	7.71813	5.99489	6.17059e-07	0.000702419	5.97786	HCD Gl-2 vs HCD Gl-1
Ier2	IER2	1.18548	6.57398	6.46727	1.40963e-07	0.000389057	7.33446	HCD Gl-2 vs HCD Gl-1
Btg2	BTG2	1.18687	7.25337	5.54473	2.52757e-06	0.00126838	4.67905	HCD Gl-2 vs HCD Gl-1
Egr2	EGR2	1.21919	6.91599	4.80184	2.55019e-05	0.00506887	2.54767	HCD Gl-2 vs HCD Gl-1
Btbd19	BTBD19	1.38941	6.3895	5.76764	1.2575e-06	0.00084138	5.3224	HCD Gl-2 vs HCD Gl-1
Nr4a1	NR4A1	1.41209	8.12426	5.12294	9.43125e-06	0.00275116	3.46479	HCD Gl-2 vs HCD Gl-1
Dnajb1	DNAJB1	1.59412	7.88193	5.65065	1.81414e-06	0.00107854	4.98474	HCD Gl-2 vs HCD Gl-1
Jun	JUN	1.8064	7.71658	5.76869	1.25336e-06	0.00084138	5.32544	HCD Gl-2 vs HCD Gl-1
Fos	FOS	1.8716	6.91907	5.85179	9.66056e-07	0.000767349	5.56523	HCD Gl-2 vs HCD Gl-1
Egr1	EGR1	2.41542	8.45339	5.04377	1.20623e-05	0.00317067	3.23788	HCD Gl-2 vs HCD Gl-1
Cyp2b9	CYP2B6	-2.787	5.4395	-13.0728	1.65606e-15	3.65659e-11	23.2302	HCD Gl-2 vs HCD Sim
Amy2a5	AMY2A	-2.12373	6.05482	-7.17332	1.58451e-08	3.88733e-05	9.3119	HCD Gl-2 vs HCD Sim
Ctrb1	CTRB1	-1.73045	6.70256	-6.05998	5.03289e-07	0.000483158	6.15494	HCD Gl-2 vs HCD Sim
Atp2a1	ATP2A1	-1.72299	6.85448	-6.08164	4.70294e-07	0.000472004	6.21711	HCD Gl-2 vs HCD Sim
2210010C04Rik	PRSS2	-1.55494	4.90729	-6.00908	5.90243e-07	0.000506636	6.00878	HCD Gl-2 vs HCD Sim
Rnase1	RNASE1	-1.52256	5.77438	-6.44685	1.5023e-07	0.000207317	7.26209	HCD Gl-2 vs HCD Sim
Acta1	ACTA1	-1.32413	7.44695	-5.0262	1.27388e-05	0.00421374	3.18569	HCD Gl-2 vs HCD Sim
Cpa1	CPA1	-1.30856	5.95377	-5.87735	8.91723e-07	0.000656308	5.63015	HCD Gl-2 vs HCD Sim
Myh1	MYH1	-1.27643	5.1172	-5.4061	3.89962e-06	0.00183199	4.27441	HCD Gl-2 vs HCD Sim
Myh4	MYH4	-1.25147	5.10283	-6.00567	5.96582e-07	0.000506636	5.99898	HCD Gl-2 vs HCD Sim
Myl1	MYL1	-1.21921	5.58137	-5.13623	9.04936e-06	0.00356803	3.5002	HCD Gl-2 vs HCD Sim
Cpb1	CPB1	-1.19923	4.68723	-4.22316	0.000148473	0.0213919	0.930666	HCD Gl-2 vs HCD Sim
Cel	CEL	-1.15559	5.45697	-6.49365	1.29839e-07	0.000191123	7.39545	HCD Gl-2 vs HCD Sim
Cxcl9	CXCL9	-1.13524	6.9653	-7.37324	8.59145e-09	3.79398e-05	9.86694	HCD Gl-2 vs HCD Sim
Tnnc2	TNNC2	-1.12869	6.92619	-6.24955	2.78133e-07	0.000307059	6.69843	HCD Gl-2 vs HCD Sim
Ctrl	CTRL	-1.07419	6.21867	-4.65959	3.94934e-05	0.00822662	2.14552	HCD Gl-2 vs HCD Sim
BC023105	NA	-1.06312	5.60055	-6.2064	3.18308e-07	0.000334678	6.57485	HCD Gl-2 vs HCD Sim
Pnlip	PNLIP	-1.05939	5.3804	-5.86617	9.23506e-07	0.000657774	5.598	HCD Gl-2 vs HCD Sim
LOC102641264	ART1	-1.00047	5.96312	-5.99149	6.23673e-07	0.000510026	5.95824	HCD Gl-2 vs HCD Sim
Tpm2	TPM2	-0.978845	6.82563	-7.0063	2.64899e-08	5.84897e-05	8.84492	HCD Gl-2 vs HCD Sim
Cela2a	CELA2A	-0.965	6.91877	-4.77234	2.7929e-05	0.00690296	2.4639	HCD Gl-2 vs HCD Sim
Pnliprp1	PNLIPRP1	-0.955201	4.99397	-4.3378	0.000105167	0.0168268	1.24661	HCD Gl-2 vs HCD Sim
Clps	CLPS	-0.950235	6.97636	-5.03982	1.22115e-05	0.00421374	3.22458	HCD Gl-2 vs HCD Sim
H2-Aa	HLA-DQA1	-0.912541	8.13758	-7.23706	1.30311e-08	3.88733e-05	9.48934	HCD Gl-2 vs HCD Sim
Myh2	MYH2	-0.877095	6.05882	-5.10757	9.89312e-06	0.00376621	3.41821	HCD Gl-2 vs HCD Sim
H2-Ab1	HLA-DQB2	-0.87647	8.32072	-10.6576	7.02428e-13	7.75481e-09	18.1829	HCD Gl-2 vs HCD Sim
Tgtp2	NA	-0.872854	7.43542	-9.20746	3.80353e-11	2.09955e-07	14.7134	HCD Gl-2 vs HCD Sim
Slc25a4	SLC25A4	-0.870751	10.543	-7.19619	1.47709e-08	3.88733e-05	9.37562	HCD Gl-2 vs HCD Sim
Cd74	CD74	-0.796578	9.05898	-9.61661	1.19975e-11	8.83018e-08	15.7261	HCD Gl-2 vs HCD Sim
Xirp2	XIRP2	-0.781091	4.37984	-6.75632	5.73855e-08	9.7467e-05	8.1409	HCD Gl-2 vs HCD Sim
Trat1	TRAT1	-0.770098	3.49908	-4.891	1.93656e-05	0.00531737	2.80052	HCD Gl-2 vs HCD Sim
Ckmt2	CKMT2	-0.763638	4.86803	-5.68576	1.6252e-06	0.000944327	5.07892	HCD Gl-2 vs HCD Sim
Defb5	DEFB105A	-0.761181	4.22541	-4.12552	0.000198777	0.0259704	0.663638	HCD Gl-2 vs HCD Sim
Lyz1	LYZ	-0.735549	6.39144	-3.88828	0.000400485	0.039314	0.0239459	HCD Gl-2 vs HCD Sim
Gbp2	GBP2	-0.719468	6.27732	-6.93863	3.26414e-08	6.55201e-05	8.65492	HCD Gl-2 vs HCD Sim
Elovl3	ELOVL3	-0.704748	6.93642	-4.18013	0.000168887	0.0231616	0.812732	HCD Gl-2 vs HCD Sim
Serpine1	SERPINE1	0.703318	6.69524	4.43335	7.87564e-05	0.0134802	1.51182	HCD Gl-2 vs HCD Sim
Dusp6	DUSP6	0.724794	8.82342	4.02408	0.000268601	0.0296535	0.388463	HCD Gl-2 vs HCD Sim
Mafb	MAFB	0.745309	8.4619	5.7157	1.47973e-06	0.000933498	5.16507	HCD Gl-2 vs HCD Sim
Bud13	BUD13	0.771929	7.28577	4.74946	2.99664e-05	0.00717171	2.39919	HCD Gl-2 vs HCD Sim
Zbtb16	ZBTB16	0.781706	8.26564	4.06558	0.000237542	0.0284211	0.500741	HCD Gl-2 vs HCD Sim
Lpin1	LPIN1	0.783654	9.27022	4.29726	0.000118838	0.0184177	1.13461	HCD Gl-2 vs HCD Sim
Ier2	IER2	0.787481	6.57398	4.29603	0.000119281	0.0184177	1.1312	HCD Gl-2 vs HCD Sim
Serpina4-ps1	NA	0.7889	6.97661	5.23777	6.5957e-06	0.00274779	3.7911	HCD Gl-2 vs HCD Sim
Snord85	NA	0.80009	4.72027	4.18449	0.000166698	0.023149	0.824672	HCD Gl-2 vs HCD Sim
Foxa3	FOXA3	0.817287	6.47881	5.79487	1.15465e-06	0.000772564	5.39291	HCD Gl-2 vs HCD Sim
Plk3	PLK3	0.820161	7.92921	3.92165	0.000363184	0.0371255	0.113094	HCD Gl-2 vs HCD Sim
Ciart	CIART	0.823949	8.24044	4.50398	6.35409e-05	0.0119913	1.70882	HCD Gl-2 vs HCD Sim
Nrg4	NRG4	0.83834	6.31113	6.88218	3.8863e-08	7.1508e-05	8.49608	HCD Gl-2 vs HCD Sim
Slc10a2	SLC10A2	0.882929	7.09286	5.05499	1.16496e-05	0.00414875	3.2679	HCD Gl-2 vs HCD Sim
Snord14e	SNORD14E	0.904788	8.63661	5.89786	8.36223e-07	0.000636683	5.68914	HCD Gl-2 vs HCD Sim
Hsph1	HSPH1	0.909924	9.09787	4.07418	0.000231556	0.0279474	0.524072	HCD Gl-2 vs HCD Sim
Hspa1b	HSPA1B	0.925216	8.2161	4.85935	2.1355e-05	0.00575023	2.71061	HCD Gl-2 vs HCD Sim
Cabyr	CABYR	0.960552	5.80343	4.80891	2.49521e-05	0.00633267	2.5675	HCD Gl-2 vs HCD Sim
Cyp21a1	CYP21A1P	1.02293	6.05597	6.59985	9.32915e-08	0.000147134	7.69747	HCD Gl-2 vs HCD Sim
Btbd19	BTBD19	1.02471	6.3895	4.25371	0.000135469	0.0200749	1.01461	HCD Gl-2 vs HCD Sim
Nr4a1	NR4A1	1.03079	8.12426	3.73963	0.000616898	0.0479617	-0.369382	HCD Gl-2 vs HCD Sim
Egr2	EGR2	1.17242	6.91599	4.61764	4.49094e-05	0.00901454	2.02747	HCD Gl-2 vs HCD Sim
Jun	JUN	1.18961	7.71658	3.79897	0.000519528	0.0455205	-0.213111	HCD Gl-2 vs HCD Sim
Pfkfb3	PFKFB3	1.31991	7.62924	6.30416	2.34501e-07	0.000287655	6.85468	HCD Gl-2 vs HCD Sim
Dnajb1	DNAJB1	1.55496	7.88193	5.51183	2.80162e-06	0.00150878	4.57844	HCD Gl-2 vs HCD Sim
Fos	FOS	1.60564	6.91907	5.02023	1.29771e-05	0.00421374	3.16865	HCD Gl-2 vs HCD Sim
Egr1	EGR1	1.94601	8.45339	4.06357	0.00023896	0.0284211	0.495301	HCD Gl-2 vs HCD Sim
Fabp5	FABP5	-1.58268	7.58964	-11.3271	1.21984e-13	8.97802e-10	20.152	HCD Sim vs Control
Cyp17a1	CYP17A1	-1.52304	6.05894	-7.9772	1.38351e-09	1.48438e-06	11.7037	HCD Sim vs Control
Krtdap	KRTDAP	-1.51859	4.67703	-6.36835	1.91916e-07	9.01599e-05	7.11431	HCD Sim vs Control
Krt4	KRT4	-1.46948	5.61988	-4.88384	1.97989e-05	0.00379167	2.77126	HCD Sim vs Control
Sprr3	SPRR3	-1.28799	4.97161	-5.48483	3.04864e-06	0.000874207	4.52395	HCD Sim vs Control
Krt13	KRT13	-1.26394	5.57844	-6.69536	6.93333e-08	3.8272e-05	8.06593	HCD Sim vs Control
Defb4	DEFB104B	-1.23152	4.14357	-4.15324	0.000183012	0.0190609	0.695847	HCD Sim vs Control
Gpr110	ADGRF1	-1.22807	6.32797	-6.78187	5.30151e-08	3.16371e-05	8.31645	HCD Sim vs Control
Mir122	MIR122	-1.18433	6.087	-5.05522	1.1641e-05	0.00262278	3.26848	HCD Sim vs Control
Cyp51	CYP51A1	-1.17241	8.36214	-10.4152	1.34331e-12	4.9434e-09	18.0209	HCD Sim vs Control
Nsdhl	NSDHL	-1.14611	9.0559	-7.09635	2.0074e-08	1.47745e-05	9.2219	HCD Sim vs Control
Acacb	ACACB	-1.1338	7.51563	-8.9005	9.16597e-11	2.24872e-07	14.1991	HCD Sim vs Control
Fdps	FDPS	-1.10821	6.91579	-6.74319	5.97709e-08	3.38395e-05	8.20449	HCD Sim vs Control
Dhcr7	DHCR7	-1.07107	8.90503	-8.51393	2.82111e-10	5.19084e-07	13.1688	HCD Sim vs Control
G6pdx	G6PD	-1.0432	8.71461	-5.82381	1.05458e-06	0.000352806	5.51888	HCD Sim vs Control
Rdh11	RDH11	-0.960166	6.9989	-7.71652	3.02934e-09	2.78699e-06	10.9786	HCD Sim vs Control
Chrna4	CHRNA4	-0.939233	8.6731	-7.74546	2.7759e-09	2.78599e-06	11.0596	HCD Sim vs Control
Npas2	NPAS2	-0.920028	7.90034	-4.87909	2.00917e-05	0.00379167	2.75752	HCD Sim vs Control
Msmo1	MSMO1	-0.919793	8.92939	-6.16775	3.592e-07	0.000149644	6.52771	HCD Sim vs Control
Serpinb12	SERPINB12	-0.891749	3.51567	-4.82951	2.34159e-05	0.00416954	2.61426	HCD Sim vs Control
Acss2	ACSS2	-0.877229	9.44174	-7.97044	1.41177e-09	1.48438e-06	11.6851	HCD Sim vs Control
Sqle	SQLE	-0.838918	7.46739	-6.33773	2.11162e-07	9.71346e-05	7.02491	HCD Sim vs Control
Hamp2	HAMP	-0.83309	7.0877	-4.90272	1.86762e-05	0.00369683	2.82589	HCD Sim vs Control
Myh8	MYH8	-0.805375	5.8944	-4.50861	6.26509e-05	0.00918765	1.69451	HCD Sim vs Control
Pdzk1ip1	PDZK1IP1	-0.775585	8.5383	-6.79258	5.12857e-08	3.14552e-05	8.3474	HCD Sim vs Control
Hrnr	HRNR	-0.755003	6.07932	-5.15265	8.59844e-06	0.0020863	3.55225	HCD Sim vs Control
Itih5	ITIH5	-0.733745	7.99026	-8.18759	7.38926e-10	9.65351e-07	12.2826	HCD Sim vs Control
Pmvk	PMVK	-0.716224	7.75365	-8.4108	3.81937e-10	6.02369e-07	12.8903	HCD Sim vs Control
Cxcl13	CXCL13	-0.714815	5.66303	-5.06723	1.12148e-05	0.00259347	3.3034	HCD Sim vs Control
Tceal5	TCEAL5	-0.707939	5.70853	-4.26107	0.000132506	0.0153965	0.996252	HCD Sim vs Control
Idi1	IDI1	-0.706905	8.3719	-5.06383	1.13338e-05	0.00259347	3.29352	HCD Sim vs Control
Cd74	CD74	0.701475	9.05898	8.46849	3.22344e-10	5.47489e-07	13.0463	HCD Sim vs Control
Hsd17b6	HSD17B6	0.706679	7.09523	5.19141	7.6208e-06	0.00191213	3.66533	HCD Sim vs Control
Tgtp2	NA	0.718497	7.43542	7.57919	4.5905e-09	3.8984e-06	10.5933	HCD Sim vs Control
Srebf1	SREBF1	0.720186	8.49219	5.09577	1.0263e-05	0.00243663	3.38648	HCD Sim vs Control
Cyp3a44	TBXAS1	0.725645	5.19316	3.76042	0.000580922	0.041781	-0.374512	HCD Sim vs Control
Abcg5	ABCG5	0.72944	7.38418	6.53093	1.15606e-07	5.93624e-05	7.58827	HCD Sim vs Control
Lpl	LPL	0.729527	8.99956	6.74716	5.90385e-08	3.38395e-05	8.216	HCD Sim vs Control
Cd36	CD36	0.730538	8.04857	7.02436	2.50553e-08	1.72881e-05	9.01541	HCD Sim vs Control
Usp2	USP2	0.736836	9.57369	6.18883	3.36286e-07	0.000142792	6.58942	HCD Sim vs Control
Ciart	CIART	0.744748	8.24044	4.07103	0.000233727	0.0225358	0.468604	HCD Sim vs Control
Trat1	TRAT1	0.745833	3.49908	4.73689	3.11484e-05	0.00521028	2.34737	HCD Sim vs Control
H2-Ab1	HLA-DQB2	0.75962	8.32072	9.23677	3.49933e-11	9.65815e-08	15.0776	HCD Sim vs Control
Prss2	PRSS2	0.761189	5.68695	6.42013	1.63285e-07	7.83768e-05	7.26542	HCD Sim vs Control
BC023105	NA	0.761193	5.60055	4.4438	7.62985e-05	0.0103354	1.51062	HCD Sim vs Control
Wee1	WEE1	0.765717	7.69364	7.236	1.30735e-08	9.95387e-06	9.62107	HCD Sim vs Control
Per3	PER3	0.770094	8.11232	8.07642	1.02863e-09	1.19538e-06	11.9775	HCD Sim vs Control
Zg16	ZG16	0.774973	5.08212	6.15309	3.76065e-07	0.000153769	6.48475	HCD Sim vs Control
Krt23	KRT23	0.78021	5.77673	6.45708	1.45515e-07	7.30218e-05	7.37317	HCD Sim vs Control
Reg1	ZC3H12A	0.792518	5.12622	5.09859	1.01734e-05	0.00243663	3.39469	HCD Sim vs Control
Clps	CLPS	0.804615	6.97636	4.26748	0.000129977	0.0151847	1.01419	HCD Sim vs Control
Gbp11	GBP7	0.805292	5.5874	3.92613	0.000358441	0.0303233	0.0720424	HCD Sim vs Control
Klf10	KLF10	0.808556	7.38409	6.01664	5.76428e-07	0.000215478	6.0848	HCD Sim vs Control
Plk3	PLK3	0.814944	7.92921	3.8967	0.000390728	0.0321429	-0.00782461	HCD Sim vs Control
Myh4	MYH4	0.837823	5.10283	4.02063	0.000271354	0.0247582	0.330067	HCD Sim vs Control
Defb8	DEFB108B	0.842737	4.3804	4.85568	2.15986e-05	0.00397413	2.68985	HCD Sim vs Control
Cela2a	CELA2A	0.884223	6.91877	4.37286	9.45961e-05	0.0123591	1.31018	HCD Sim vs Control
Derl3	DERL3	0.922293	7.14028	4.2283	0.000146202	0.0160604	0.904703	HCD Sim vs Control
Bhlhe41	BHLHE41	0.930024	7.76131	4.95833	1.57225e-05	0.00324442	2.98704	HCD Sim vs Control
Cxcl9	CXCL9	0.953881	6.9653	6.19537	3.29481e-07	0.000142646	6.60856	HCD Sim vs Control
Mrgpra9	MRGPRX4	0.963675	4.09799	3.97685	0.000308778	0.0275203	0.210246	HCD Sim vs Control
Pnlip	PNLIP	1.00667	5.3804	5.57427	2.30432e-06	0.000669467	4.78631	HCD Sim vs Control
Clec2h	CLEC2B	1.08252	7.91834	7.72023	2.99555e-09	2.78699e-06	10.989	HCD Sim vs Control
Pnliprp1	PNLIPRP1	1.15195	4.99397	5.23129	6.73026e-06	0.00174828	3.78176	HCD Sim vs Control
Cyp2a22	CYP2A7	1.16449	3.66554	5.21577	7.06394e-06	0.00179278	3.73642	HCD Sim vs Control
Cel	CEL	1.18293	5.45697	6.64727	8.05043e-08	4.23223e-05	7.92641	HCD Sim vs Control
Abcc3	ABCC3	1.2145	7.69357	15.468	8.06694e-18	1.78118e-13	28.3186	HCD Sim vs Control
Gm10639	ART1	1.23456	8.49608	8.65221	1.88309e-10	3.98866e-07	13.5398	HCD Sim vs Control
Cpb1	CPB1	1.27214	4.68723	4.4799	6.83708e-05	0.0096771	1.61297	HCD Sim vs Control
Cpa1	CPA1	1.31592	5.95377	5.9104	8.04013e-07	0.000281787	5.77307	HCD Sim vs Control
Cyp3a41b	TBXAS1	1.31891	5.39668	8.21448	6.82236e-10	9.65351e-07	12.3562	HCD Sim vs Control
Adam11	ADAM11	1.35408	8.3025	10.4375	1.26522e-12	4.9434e-09	18.0745	HCD Sim vs Control
Ctrl	CTRL	1.39717	6.21867	6.06059	5.02319e-07	0.000191227	6.21369	HCD Sim vs Control
Gm10804	CYP4Z1	1.40766	7.69188	10.5914	8.3779e-13	4.6246e-09	18.4428	HCD Sim vs Control
Rnase1	RNASE1	1.44202	5.77438	6.10583	4.35998e-07	0.000168892	6.34629	HCD Sim vs Control
2210010C04Rik	PRSS2	1.63797	4.90729	6.32994	2.16365e-07	9.74966e-05	7.00214	HCD Sim vs Control
Ctrb1	CTRB1	1.83797	6.70256	6.4365	1.55159e-07	7.61312e-05	7.31316	HCD Sim vs Control
Amy2a5	AMY2A	2.03828	6.05482	6.8847	3.85611e-08	2.50421e-05	8.61346	HCD Sim vs Control
Cyp2b9	CYP2B6	2.81693	5.4395	13.2132	1.19093e-15	1.31478e-11	24.1646	HCD Sim vs Control
Fasn	FASN	-1.11294	9.39377	-5.52414	2.69579e-06	0.00152623	4.60237	HCD Sim vs HCD
Thrsp	THRSP	-1.0552	8.39677	-4.48667	6.69773e-05	0.0135675	1.66261	HCD Sim vs HCD
Hamp2	HAMP	-1.03737	7.0877	-6.10492	4.37239e-07	0.000459726	6.26378	HCD Sim vs HCD
Acly	ACLY	-0.901288	9.0741	-6.91478	3.51372e-08	7.79718e-05	8.55444	HCD Sim vs HCD
Lpin1	LPIN1	-0.872224	9.27022	-4.78295	2.7031e-05	0.00775123	2.49244	HCD Sim vs HCD
Elovl6	ELOVL6	-0.815947	9.53926	-5.79643	1.14903e-06	0.000845686	5.38194	HCD Sim vs HCD
Acacb	ACACB	-0.812176	7.51563	-6.37572	1.87548e-07	0.000295791	7.03472	HCD Sim vs HCD
Nsdhl	NSDHL	-0.782039	9.0559	-4.84216	2.25196e-05	0.00735031	2.65954	HCD Sim vs HCD
Me1	ME1	-0.778464	10.6023	-5.89737	8.3752e-07	0.000684905	5.67075	HCD Sim vs HCD
Fdps	FDPS	-0.776539	6.91579	-4.72503	3.23053e-05	0.008594	2.32934	HCD Sim vs HCD
Aqp8	AQP8	-0.770466	6.9295	-6.1305	4.03607e-07	0.000445582	6.33675	HCD Sim vs HCD
Rdh11	RDH11	-0.74202	6.9989	-5.96335	6.81129e-07	0.000601573	5.85943	HCD Sim vs HCD
BC021614	GSTP1	-0.719442	7.0515	-5.69549	1.57641e-06	0.000994488	5.09297	HCD Sim vs HCD
H2-Aa	HLA-DQA1	0.701455	8.13758	5.56301	2.38697e-06	0.00140886	4.71364	HCD Sim vs HCD
Tgtp2	NA	0.710521	7.43542	7.49506	5.92722e-09	2.18122e-05	10.1592	HCD Sim vs HCD
Zg16	ZG16	0.71817	5.08212	5.70209	1.54417e-06	0.000994488	5.11185	HCD Sim vs HCD
Cxcl9	CXCL9	0.735495	6.9653	4.77697	2.75336e-05	0.00779413	2.47558	HCD Sim vs HCD
Prss2	PRSS2	0.741429	5.68695	6.25346	2.74755e-07	0.000379162	6.68715	HCD Sim vs HCD
H2-Ab1	HLA-DQB2	0.747527	8.32072	9.08972	5.3223e-11	3.91722e-07	14.3421	HCD Sim vs HCD
Slc25a4	SLC25A4	0.766345	10.543	6.33334	2.14076e-07	0.00031512	6.91434	HCD Sim vs HCD
Gm10804	CYP4Z1	0.76662	7.69188	5.76818	1.25535e-06	0.000894137	5.30108	HCD Sim vs HCD
Rab30	RAB30	0.771525	6.9939	4.25401	0.000135348	0.0203021	1.02026	HCD Sim vs HCD
Tpm2	TPM2	0.776505	6.82563	5.55801	2.42467e-06	0.00140886	4.69931	HCD Sim vs HCD
Isyna1	ISYNA1	0.813539	9.12609	4.92153	1.76203e-05	0.00607901	2.8841	HCD Sim vs HCD
Fgl1	FGL1	0.82121	7.3353	3.81254	0.000499453	0.0469274	-0.167636	HCD Sim vs HCD
Myh2	MYH2	0.825386	6.05882	4.80646	2.51417e-05	0.00759924	2.55875	HCD Sim vs HCD
LOC102641264	ART1	0.863048	5.96312	5.1685	8.18442e-06	0.00354337	3.58607	HCD Sim vs HCD
Osgin1	OSGIN1	0.866133	8.69247	6.60159	9.27878e-08	0.00017073	7.67429	HCD Sim vs HCD
Acot3	ACOT1	0.889099	7.14718	4.10798	0.000209433	0.0262743	0.622345	HCD Sim vs HCD
Cyp4a10	CYP4Z1	0.899805	8.93713	3.78391	0.00054272	0.0495176	-0.242961	HCD Sim vs HCD
Tnnc2	TNNC2	0.913324	6.92619	5.05706	1.15747e-05	0.00464672	3.26879	HCD Sim vs HCD
Cela2a	CELA2A	0.96314	6.91877	4.76314	2.87313e-05	0.00792985	2.43662	HCD Sim vs HCD
Cyp4a32	CYP4Z1	0.964612	9.17417	4.89013	1.94173e-05	0.00659592	2.79521	HCD Sim vs HCD
Clps	CLPS	0.969256	6.97636	5.1407	8.92441e-06	0.00378944	3.50683	HCD Sim vs HCD
Cyp4a31	NA	0.976507	8.70151	4.76545	2.85277e-05	0.00792985	2.44313	HCD Sim vs HCD
Myh4	MYH4	1.00866	5.10283	4.84047	2.26368e-05	0.00735031	2.65479	HCD Sim vs HCD
Pnlip	PNLIP	1.04703	5.3804	5.79775	1.14431e-06	0.000845686	5.3857	HCD Sim vs HCD
Cxcl14	CXCL14	1.07906	8.4707	8.16341	7.93947e-10	4.38259e-06	11.9565	HCD Sim vs HCD
Gm15441	NA	1.07951	5.84673	3.84927	0.000448808	0.043655	-0.0706431	HCD Sim vs HCD
Cel	CEL	1.09426	5.45697	6.149	3.80905e-07	0.000442651	6.38952	HCD Sim vs HCD
Pnliprp1	PNLIPRP1	1.107	4.99397	5.02715	1.2701e-05	0.0047745	3.18378	HCD Sim vs HCD
Slc13a5	SLC13A5	1.10787	7.25906	7.11512	1.8948e-08	5.22965e-05	9.1126	HCD Sim vs HCD
Acta1	ACTA1	1.18883	7.44695	4.51264	6.18857e-05	0.0128909	1.73487	HCD Sim vs HCD
Mt1	MMP14	1.21268	12.4307	11.6504	5.34655e-14	1.18052e-09	20.2333	HCD Sim vs HCD
Derl3	DERL3	1.24269	7.14028	5.69716	1.56817e-06	0.000994488	5.09775	HCD Sim vs HCD
Myh1	MYH1	1.26685	5.1172	5.36555	4.42648e-06	0.00222129	4.14864	HCD Sim vs HCD
Myl1	MYL1	1.26845	5.58137	5.34364	4.7399e-06	0.00232571	4.08604	HCD Sim vs HCD
Cpb1	CPB1	1.31776	4.68723	4.64056	4.18656e-05	0.010271	2.0922	HCD Sim vs HCD
Ctrl	CTRL	1.31878	6.21867	5.72054	1.45746e-06	0.000994488	5.16467	HCD Sim vs HCD
Rnase1	RNASE1	1.39984	5.77438	5.92725	7.62665e-07	0.000647679	5.75623	HCD Sim vs HCD
Cpa1	CPA1	1.51051	5.95377	6.78439	5.26029e-08	0.000105588	8.18906	HCD Sim vs HCD
Atp2a1	ATP2A1	1.53879	6.85448	5.43146	3.60245e-06	0.00194005	4.33713	HCD Sim vs HCD
Mt2	MT2A	1.71594	11.5819	10.6118	7.93529e-13	8.76056e-09	17.9702	HCD Sim vs HCD
2210010C04Rik	PRSS2	1.78889	4.90729	6.91316	3.53133e-08	7.79718e-05	8.54992	HCD Sim vs HCD
Ctrb1	CTRB1	1.82568	6.70256	6.39345	1.77455e-07	0.000295791	7.08504	HCD Sim vs HCD
Amy2a5	AMY2A	1.82707	6.05482	6.1713	3.55235e-07	0.000435755	6.45311	HCD Sim vs HCD
Cyp4a14	CYP4Z1	2.42269	8.20606	7.34439	9.38299e-09	2.95966e-05	9.74614	HCD Sim vs HCD
Moxd1	MOXD1	-2.33925	7.08423	-5.6244	1.96958e-06	0.000836315	4.92369	HCD vs Control
Krt4	KRT4	-1.59012	5.61988	-5.28479	5.69585e-06	0.0017228	3.93706	HCD vs Control
Fabp5	FABP5	-1.56913	7.58964	-11.2302	1.56624e-13	8.64566e-10	19.7195	HCD vs Control
Krtdap	KRTDAP	-1.45214	4.67703	-6.08967	4.58613e-07	0.000253154	6.27655	HCD vs Control
Cyp4a14	CYP4Z1	-1.451	8.20606	-4.39873	8.7472e-05	0.0124605	1.40242	HCD vs Control
Defb4	DEFB104B	-1.3237	4.14357	-4.46412	7.17309e-05	0.0109229	1.58607	HCD vs Control
Krt13	KRT13	-1.18509	5.57844	-6.2777	2.54713e-07	0.000185209	6.82171	HCD vs Control
Sprr3	SPRR3	-1.18459	4.97161	-5.04451	1.2035e-05	0.00298576	3.24207	HCD vs Control
Gpr110	ADGRF1	-1.14489	6.32797	-6.32252	2.21435e-07	0.000181085	6.95142	HCD vs Control
Cyp17a1	CYP17A1	-1.1388	6.05894	-5.96466	6.78334e-07	0.000332836	5.91341	HCD vs Control
Mir122	MIR122	-1.10654	6.087	-4.7232	3.2487e-05	0.00618373	2.32023	HCD vs Control
Fgl1	FGL1	-1.08924	7.3353	-5.05688	1.15814e-05	0.00290588	3.27776	HCD vs Control
Myh1	MYH1	-1.02967	5.1172	-4.361	9.8049e-05	0.0133637	1.2968	HCD vs Control
Abcd2	ABCD2	-1.02116	6.5357	-6.11593	4.22429e-07	0.000245453	6.35277	HCD vs Control
Mt2	MT2A	-1.01614	11.5819	-6.28409	2.49682e-07	0.000185209	6.8402	HCD vs Control
Slc3a1	SLC3A1	-0.971946	9.30128	-5.57702	2.28456e-06	0.000891883	4.78588	HCD vs Control
Cyp4a31	NA	-0.954273	8.70151	-4.65694	3.98154e-05	0.00720594	2.13157	HCD vs Control
Sqle	SQLE	-0.91874	7.46739	-6.94076	3.24273e-08	4.21174e-05	8.7273	HCD vs Control
G6pdx	G6PD	-0.89511	8.71461	-4.99706	1.3944e-05	0.00338333	3.10533	HCD vs Control
Tff3	TFF3	-0.889662	7.49627	-6.05628	5.09154e-07	0.000264131	6.17959	HCD vs Control
Serpinb12	SERPINB12	-0.874764	3.51567	-4.73752	3.10876e-05	0.00596881	2.36108	HCD vs Control
Myh8	MYH8	-0.862813	5.8944	-4.83015	2.33698e-05	0.00501835	2.62588	HCD vs Control
Mt1	MMP14	-0.793128	12.4307	-7.61972	4.05982e-09	5.97606e-06	10.6374	HCD vs Control
Pdk4	PDK4	-0.781176	7.23738	-4.51627	6.12061e-05	0.00979297	1.73303	HCD vs Control
Tgm3	TGM3	-0.766366	6.48271	-5.83542	1.0169e-06	0.000488111	5.53761	HCD vs Control
Cxcl13	CXCL13	-0.754686	5.66303	-5.34987	4.64859e-06	0.00151074	4.12585	HCD vs Control
Slc16a1	SLC16A1	-0.741878	7.90364	-6.6166	8.85568e-08	8.14722e-05	7.79961	HCD vs Control
Cnfn	CNFN	-0.739325	6.82322	-4.24238	0.000140157	0.0178883	0.966469	HCD vs Control
Hopx	HOPX	-0.733137	7.19666	-6.18973	3.35342e-07	0.000224374	6.56683	HCD vs Control
Olfr1271	OR4B1	-0.732673	4.01026	-4.78285	2.70395e-05	0.00547736	2.49052	HCD vs Control
Asprv1	ASPRV1	-0.725139	6.18719	-5.14345	8.84821e-06	0.00241196	3.52782	HCD vs Control
Rgs16	RGS16	0.711175	8.7311	4.80869	2.49695e-05	0.00525073	2.56443	HCD vs Control
Fitm1	FITM1	0.742068	8.78554	8.09038	9.86698e-10	1.78429e-06	11.9297	HCD vs Control
Gm13139	NA	0.748593	8.96524	8.51758	2.79109e-10	6.84747e-07	13.077	HCD vs Control
Spry4	SPRY4	0.752871	7.57772	6.20326	3.21445e-07	0.000221797	6.60607	HCD vs Control
Cyp2c38	CYP2C9	0.793036	4.66874	4.31764	0.00011176	0.0146884	1.17574	HCD vs Control
Upp2	UPP2	0.808237	8.95327	9.96872	4.52237e-12	1.99708e-08	16.7727	HCD vs Control
9130409I23Rik	DEGS1	0.816406	5.56642	6.65124	7.95156e-08	7.6335e-05	7.89916	HCD vs Control
Krt23	KRT23	0.835197	5.77673	6.91216	3.54236e-08	4.3453e-05	8.64579	HCD vs Control
Fasn	FASN	0.846567	9.39377	4.20199	0.000158196	0.0194054	0.854638	HCD vs Control
Cyp2b10	CYP2B6	0.855352	6.09602	5.69181	1.59472e-06	0.000704228	5.11979	HCD vs Control
Aacs	AACS	0.878612	8.64338	9.12987	4.74525e-11	1.74625e-07	14.6755	HCD vs Control
Abcg8	ABCG8	0.880504	7.31639	11.3068	1.2853e-13	8.64566e-10	19.8906	HCD vs Control
Abcg5	ABCG5	0.918277	7.38418	8.22166	6.67879e-10	1.34061e-06	12.285	HCD vs Control
Cyp2a22	CYP2A7	0.946237	3.66554	4.23819	0.000141929	0.0180102	0.954867	HCD vs Control
Cyp7a1	CYP7A1	1.01545	6.05793	6.04567	5.26349e-07	0.000264131	6.14877	HCD vs Control
Thrsp	THRSP	1.04677	8.39677	4.45085	7.46831e-05	0.0111717	1.54873	HCD vs Control
Abcc3	ABCC3	1.07211	7.69357	13.6545	4.28796e-16	4.73391e-12	24.7056	HCD vs Control
Gm10639	ART1	1.09896	8.49608	7.70191	3.16593e-09	4.99313e-06	10.8651	HCD vs Control
Srebf1	SREBF1	1.14044	8.49219	8.06936	1.05053e-09	1.78429e-06	11.8726	HCD vs Control
Adam11	ADAM11	1.16391	8.3025	8.97161	7.46838e-11	2.35574e-07	14.2677	HCD vs Control
Cyp3a44	TBXAS1	1.21012	5.19316	6.27109	2.60031e-07	0.000185209	6.80257	HCD vs Control
Cyp3a41b	TBXAS1	1.41642	5.39668	8.82177	1.15073e-10	3.17603e-07	13.8781	HCD vs Control
Cyp2b9	CYP2B6	3.19956	5.4395	15.008	2.13844e-17	4.72167e-13	27.1325	HCD vs Control

## Sheet: Kidney
Supplementary Table 2: Differentially expressed renal genes (logFC > 0.7 or < -0.7, adjusted p value < 0.05) modulated by the intervention of Ganoderma lucidum extracts (Gl-1, Gl-2) or simvastatin (Sim), under a high-cholesterol diet or standard diet (Control) administered to C57BL/6 mice. HCD: High-cholesterol diet. Sim: Simvastatin.
Gene	logFC	AveExpr	t	P.Value	adj.P.Val	B	Contrast
Prlr	-0.877978	7.66707	-5.60204	2.1124e-06	0.00541393	2.82639	HCD Gl-1 vs Control
Polr3e	-0.776436	8.20763	-5.08295	1.068e-05	0.0168439	1.79707	HCD Gl-1 vs Control
Snord115	-1.43902	6.59837	-9.86455	6.02552e-12	1.20949e-08	15.6118	HCD Gl-1 vs HCD
Gm26230	-1.42009	6.52241	-10.2748	1.96205e-12	4.33221e-09	16.5179	HCD Gl-1 vs HCD
Gm28683	-1.32234	5.69503	-11.0824	2.29755e-13	1.26825e-09	18.2196	HCD Gl-1 vs HCD
Gm21943	-1.16507	5.32054	-9.2633	3.24523e-11	4.77699e-08	14.2331	HCD Gl-1 vs HCD
Gm20877	-1.15656	4.66616	-8.06897	1.05173e-09	1.22222e-06	11.3191	HCD Gl-1 vs HCD
Gm20815	-1.15193	4.84499	-11.1116	2.12954e-13	1.26825e-09	18.2791	HCD Gl-1 vs HCD
Gm30858	-1.09406	3.81964	-10.4773	1.13702e-12	2.7895e-09	16.9546	HCD Gl-1 vs HCD
LOC102637691	-1.0909	5.94113	-8.67223	1.77637e-10	2.45139e-07	12.8195	HCD Gl-1 vs HCD
Gm29424	-1.04828	3.81911	-10.5945	8.31049e-13	2.62137e-09	17.2044	HCD Gl-1 vs HCD
Gm20747	-1.04149	4.90763	-11.2839	1.36325e-13	1.26825e-09	18.6275	HCD Gl-1 vs HCD
Gm21906	-1.03652	4.4934	-10.5985	8.2212e-13	2.62137e-09	17.213	HCD Gl-1 vs HCD
Gm10921	-1.02243	3.54729	-9.50077	1.65968e-11	2.8189e-08	14.7848	HCD Gl-1 vs HCD
Gm20806	-0.982847	4.83149	-10.4801	1.12828e-12	2.7895e-09	16.9608	HCD Gl-1 vs HCD
Sly	-0.948706	3.59384	-10.9153	3.55665e-13	1.57062e-09	17.8762	HCD Gl-1 vs HCD
Gm20871	-0.890619	3.95307	-6.73619	6.10815e-08	4.99511e-05	7.82203	HCD Gl-1 vs HCD
Vmn1r121	-0.877582	4.25346	-8.50947	2.85829e-10	3.50617e-07	12.4203	HCD Gl-1 vs HCD
Gm20831	-0.875286	4.35946	-9.29455	2.96991e-11	4.68397e-08	14.3063	HCD Gl-1 vs HCD
Gm20736	-0.869862	4.42903	-6.43544	1.55671e-07	0.000121711	7.00485	HCD Gl-1 vs HCD
1700040F15Rik	-0.868402	3.46832	-7.02063	2.53451e-08	2.23848e-05	8.58675	HCD Gl-1 vs HCD
Vmn1r125	-0.80893	4.62978	-9.56693	1.37862e-11	2.53667e-08	14.9369	HCD Gl-1 vs HCD
Gm28671	-0.797031	4.91951	-6.19121	3.3379e-07	0.000230315	6.33591	HCD Gl-1 vs HCD
Igk-V1	-0.782158	6.03613	-5.34928	4.65716e-06	0.002938	4.00963	HCD Gl-1 vs HCD
Srsy	-0.772897	5.02325	-7.08284	2.09259e-08	1.98534e-05	8.75283	HCD Gl-1 vs HCD
Vmn1r104	-0.711895	4.06264	-8.61874	2.0762e-10	2.69662e-07	12.6887	HCD Gl-1 vs HCD
Prlr	-0.705018	7.66707	-4.49845	6.46185e-05	0.027976	1.67493	HCD Gl-1 vs HCD
Akr1c18	0.935265	6.761	5.47194	3.17407e-06	0.00206128	4.34919	HCD Gl-1 vs HCD
Pdk4	1.09836	7.23738	6.35005	2.03195e-07	0.000149552	6.77146	HCD Gl-1 vs HCD
Hmgcs2	1.31273	9.59821	7.40632	7.7667e-09	8.57444e-06	9.60891	HCD Gl-1 vs HCD
Cyp24a1	1.33302	7.76564	12.8332	2.92292e-15	6.4538e-11	21.5484	HCD Gl-1 vs HCD
BC023105	-1.07277	5.60055	-6.26275	2.66894e-07	0.00137755	5.86668	HCD Gl-1 vs HCD Sim
Prlr	-0.932771	7.66707	-5.95166	7.06529e-07	0.00220798	5.09612	HCD Gl-1 vs HCD Sim
Iigp1	-0.812385	7.0144	-6.99959	2.70439e-08	0.000199043	7.65141	HCD Gl-1 vs HCD Sim
Tgtp2	-0.796122	7.43542	-8.39804	3.9656e-10	8.75605e-06	10.8257	HCD Gl-1 vs HCD Sim
Hrg	-0.772206	8.64223	-5.23464	6.66036e-06	0.0133692	3.29782	HCD Gl-1 vs HCD Sim
Srd5a2	-0.769262	7.67912	-7.00267	2.67878e-08	0.000199043	7.65874	HCD Gl-1 vs HCD Sim
Igk-V1	-0.72987	6.03613	-4.99167	1.41789e-05	0.0195668	2.68621	HCD Gl-1 vs HCD Sim
Akr1c18	1.05194	6.761	6.15456	3.74334e-07	0.00137755	5.59964	HCD Gl-1 vs HCD Sim
Snord115	-1.29857	6.59837	-8.9018	9.13167e-11	9.16488e-08	14.2827	HCD Gl-2 vs HCD
Gm26230	-1.166	6.52241	-8.43641	3.54214e-10	2.52292e-07	13.0268	HCD Gl-2 vs HCD
Gm28683	-1.11127	5.69503	-9.31342	2.81529e-11	3.27167e-08	15.3675	HCD Gl-2 vs HCD
Gm20815	-1.10668	4.84499	-10.6751	6.70511e-13	1.3459e-09	18.7755	HCD Gl-2 vs HCD
Gm21943	-1.04365	5.32054	-8.29796	5.32815e-10	3.54151e-07	12.6474	HCD Gl-2 vs HCD
Gm20877	-0.997143	4.66616	-6.95679	3.08613e-08	1.39065e-05	8.85077	HCD Gl-2 vs HCD
Gm20747	-0.995354	4.90763	-10.7841	5.02419e-13	1.10934e-09	19.036	HCD Gl-2 vs HCD
Srsy	-0.954	5.02325	-8.74247	1.44814e-10	1.33229e-07	13.8562	HCD Gl-2 vs HCD
Gm29424	-0.949775	3.81911	-9.59893	1.26055e-11	1.54628e-08	16.1053	HCD Gl-2 vs HCD
Gm10921	-0.949299	3.54729	-8.82124	1.15251e-10	1.10641e-07	14.0675	HCD Gl-2 vs HCD
LOC102637691	-0.924183	5.94113	-7.34692	9.31061e-09	4.46909e-06	9.97563	HCD Gl-2 vs HCD
Gm20806	-0.923317	4.83149	-9.84536	6.35367e-12	8.76807e-09	16.7323	HCD Gl-2 vs HCD
Gm30858	-0.899537	3.81964	-8.61443	2.10249e-10	1.7855e-07	13.5108	HCD Gl-2 vs HCD
Vmn1r121	-0.895685	4.25346	-8.68499	1.71157e-10	1.51166e-07	13.7014	HCD Gl-2 vs HCD
Gm20831	-0.866346	4.35946	-9.19962	3.88934e-11	4.08937e-08	15.0701	HCD Gl-2 vs HCD
Srd5a2	-0.857222	7.67912	-7.80338	2.33122e-09	1.31983e-06	11.2716	HCD Gl-2 vs HCD
Hrg	-0.853394	8.64223	-5.78499	1.19095e-06	0.000386709	5.40913	HCD Gl-2 vs HCD
Gm21906	-0.839968	4.4934	-8.58875	2.26624e-10	1.78709e-07	13.4412	HCD Gl-2 vs HCD
Cyp4a12a	-0.835333	9.05257	-6.09176	4.55619e-07	0.00017051	6.31554	HCD Gl-2 vs HCD
Gm20736	-0.812563	4.42903	-6.01152	5.85738e-07	0.000212018	6.0786	HCD Gl-2 vs HCD
Gm28671	-0.78813	4.91951	-6.12207	4.14393e-07	0.000157755	6.40498	HCD Gl-2 vs HCD
Vmn1r125	-0.782719	4.62978	-9.25693	3.30448e-11	3.64814e-08	15.2201	HCD Gl-2 vs HCD
Gm20871	-0.75733	3.95307	-5.72806	1.4235e-06	0.000449012	5.24084	HCD Gl-2 vs HCD
Npas2	-0.756688	7.90034	-4.01287	0.000277655	0.0320845	0.28264	HCD Gl-2 vs HCD
Sly	-0.739765	3.59384	-8.51131	2.84289e-10	2.09425e-07	13.2309	HCD Gl-2 vs HCD
Wdr83os	-0.719097	11.1166	-5.65436	1.79318e-06	0.000535045	5.02302	HCD Gl-2 vs HCD
Vmn1r104	-0.702996	4.06264	-8.511	2.84545e-10	2.09425e-07	13.2301	HCD Gl-2 vs HCD
Pdk4	0.711031	7.23738	4.11073	0.000207722	0.0253398	0.553432	HCD Gl-2 vs HCD
Adamts1	0.712671	7.33606	6.88569	3.84431e-08	1.69765e-05	8.64427	HCD Gl-2 vs HCD
Cxcl1	0.728574	7.00692	5.75501	1.30825e-06	0.000418641	5.3205	HCD Gl-2 vs HCD
Dusp6	0.73392	8.82342	4.07475	0.000231165	0.0272947	0.453598	HCD Gl-2 vs HCD
Arc	0.740001	7.70165	4.12271	0.000200449	0.0247258	0.586722	HCD Gl-2 vs HCD
Sprr1a	0.749475	7.50679	4.54303	5.64099e-05	0.00943584	1.77435	HCD Gl-2 vs HCD
Slc22a26	0.749633	5.54147	5.5445	2.52933e-06	0.000706932	4.69849	HCD Gl-2 vs HCD
Mfsd7b	0.761612	7.72022	7.95656	1.4717e-09	8.78247e-07	11.701	HCD Gl-2 vs HCD
Klf6	0.762393	7.95367	8.16091	7.99877e-10	5.04608e-07	12.2693	HCD Gl-2 vs HCD
Ciart	0.83589	8.24044	4.56925	5.20714e-05	0.0091249	1.8495	HCD Gl-2 vs HCD
Gprc5a	0.856779	6.14984	5.68112	1.64898e-06	0.000505687	5.10211	HCD Gl-2 vs HCD
Slc20a1	0.859619	8.67407	11.1589	1.88357e-13	5.31092e-10	19.9184	HCD Gl-2 vs HCD
Junb	0.905582	7.11782	7.10203	1.97261e-08	9.26709e-06	9.27121	HCD Gl-2 vs HCD
Snord14e	0.917401	8.63661	5.98008	6.46349e-07	0.000230183	5.98572	HCD Gl-2 vs HCD
Dnajb4	0.923875	7.86181	5.28949	5.61306e-06	0.00140837	3.94658	HCD Gl-2 vs HCD
Ptgs2	0.939272	7.00129	4.69304	3.56413e-05	0.00672674	2.20572	HCD Gl-2 vs HCD
Akr1c18	0.962111	6.761	5.629	1.9414e-06	0.000564028	4.94808	HCD Gl-2 vs HCD
Ccrn4l	1.0039	7.59413	6.79222	5.13425e-08	2.22283e-05	8.37217	HCD Gl-2 vs HCD
Fosb	1.07347	7.10055	7.65342	3.6659e-09	1.92721e-06	10.8484	HCD Gl-2 vs HCD
Socs2	1.0739	8.71179	7.64513	3.75906e-09	1.93023e-06	10.825	HCD Gl-2 vs HCD
Hspa1b	1.07815	8.2161	5.66258	1.74761e-06	0.000528593	5.0473	HCD Gl-2 vs HCD
Csrnp1	1.14854	6.80321	10.4182	1.33252e-12	2.45185e-09	18.154	HCD Gl-2 vs HCD
Tmem252	1.211	6.60552	7.74784	2.75607e-09	1.50754e-06	11.1152	HCD Gl-2 vs HCD
Dnajb1	1.24608	7.88193	4.41697	8.27679e-05	0.0126035	1.41461	HCD Gl-2 vs HCD
Rcan1	1.25946	8.79637	7.42633	7.30703e-09	3.58531e-06	10.2027	HCD Gl-2 vs HCD
Hbegf	1.302	7.41066	10.3609	1.5549e-12	2.64094e-09	18.014	HCD Gl-2 vs HCD
Hspa1a	1.32311	7.33117	5.6888	1.60982e-06	0.000500632	5.12479	HCD Gl-2 vs HCD
Atf3	1.37271	6.59946	9.71437	9.13593e-12	1.1866e-08	16.4001	HCD Gl-2 vs HCD
Gadd45g	1.38142	7.89232	6.46577	1.41626e-07	5.68564e-05	7.41697	HCD Gl-2 vs HCD
Ier3	1.43494	6.74969	12.3434	9.53756e-15	3.50982e-11	22.5691	HCD Gl-2 vs HCD
Nr4a2	1.43815	7.55913	14.3361	9.24074e-17	2.04036e-12	26.5787	HCD Gl-2 vs HCD
Ier2	1.47758	6.57398	8.06079	1.07771e-09	6.60993e-07	11.9915	HCD Gl-2 vs HCD
Hmgcs2	1.52324	9.59821	8.59399	2.23183e-10	1.78709e-07	13.4554	HCD Gl-2 vs HCD
Gem	1.53503	6.40014	13.2601	1.06721e-15	7.85464e-12	24.4811	HCD Gl-2 vs HCD
Dusp1	1.61093	10.4576	7.86574	1.93253e-09	1.1229e-06	11.4467	HCD Gl-2 vs HCD
Egr2	1.62449	6.91599	6.39816	1.74866e-07	6.89473e-05	7.21833	HCD Gl-2 vs HCD
Slc25a25	1.68191	8.70524	12.5925	5.20794e-15	2.35945e-11	23.1004	HCD Gl-2 vs HCD
Nr4a3	1.70722	5.85866	13.5059	6.0328e-16	6.66021e-12	24.9739	HCD Gl-2 vs HCD
Zfp36	1.80176	8.46051	11.1507	1.92425e-13	5.31092e-10	19.8992	HCD Gl-2 vs HCD
Jun	2.11214	7.71658	6.74504	5.94279e-08	2.5234e-05	8.23458	HCD Gl-2 vs HCD
Btg2	2.12527	7.25337	9.92867	5.04915e-12	7.43235e-09	16.9421	HCD Gl-2 vs HCD
Plk3	2.31097	7.92921	11.05	2.49997e-13	6.13325e-10	19.6642	HCD Gl-2 vs HCD
Cyr61	2.68247	8.45183	10.2708	1.98371e-12	3.12859e-09	17.7928	HCD Gl-2 vs HCD
Fos	2.68946	6.91907	8.40891	3.84064e-10	2.65004e-07	12.9516	HCD Gl-2 vs HCD
Gm29779	2.86775	6.29321	6.71926	6.4377e-08	2.6323e-05	8.15932	HCD Gl-2 vs HCD
Nr4a1	3.46809	8.12426	12.5819	5.34296e-15	2.35945e-11	23.0779	HCD Gl-2 vs HCD
Egr1	3.97005	8.45339	8.2901	5.45341e-10	3.54151e-07	12.6257	HCD Gl-2 vs HCD
Cyp24a1	-0.916453	7.76564	-8.82284	1.14717e-10	1.68864e-07	13.5518	HCD Gl-2 vs HCD Gl-1
Cxcl1	0.720688	7.00692	5.69272	1.59014e-06	0.000900267	5.05894	HCD Gl-2 vs HCD Gl-1
Alas1	0.737519	10.4319	8.84869	1.06453e-10	1.67891e-07	13.6167	HCD Gl-2 vs HCD Gl-1
Socs2	0.764983	8.71179	5.44595	3.44286e-06	0.00180996	4.35829	HCD Gl-2 vs HCD Gl-1
Slc20a1	0.774067	8.67407	10.0483	3.63533e-12	8.91869e-09	16.5118	HCD Gl-2 vs HCD Gl-1
Rgs2	0.801585	6.65024	5.42886	3.6318e-06	0.00182642	4.3098	HCD Gl-2 vs HCD Gl-1
Klf6	0.80367	7.95367	8.60276	2.17539e-10	2.82545e-07	12.995	HCD Gl-2 vs HCD Gl-1
Snord14e	0.862859	8.63661	5.62455	1.96866e-06	0.00106868	4.86536	HCD Gl-2 vs HCD Gl-1
Per1	0.864536	9.19341	5.83131	1.03008e-06	0.000668947	5.45232	HCD Gl-2 vs HCD Gl-1
Junb	0.865073	7.11782	6.78434	5.26113e-08	4.64663e-05	8.13469	HCD Gl-2 vs HCD Gl-1
Adamts1	0.878712	7.33606	8.48995	3.02668e-10	3.71273e-07	12.7067	HCD Gl-2 vs HCD Gl-1
Tmem252	0.949677	6.60552	6.07591	4.78798e-07	0.000341028	6.14547	HCD Gl-2 vs HCD Gl-1
Ptgs2	0.971841	7.00129	4.85577	2.15925e-05	0.00899551	2.69068	HCD Gl-2 vs HCD Gl-1
Dnajb4	1.01144	7.86181	5.79084	1.16934e-06	0.000717197	5.33747	HCD Gl-2 vs HCD Gl-1
Slc25a25	1.0303	8.70524	7.7139	3.0534e-09	3.0645e-06	10.6731	HCD Gl-2 vs HCD Gl-1
Hspa1b	1.03327	8.2161	5.42686	3.65459e-06	0.00182642	4.30412	HCD Gl-2 vs HCD Gl-1
Csrnp1	1.04904	6.80321	9.51565	1.59178e-11	3.19513e-08	15.2549	HCD Gl-2 vs HCD Gl-1
Rcan1	1.12182	8.79637	6.61478	8.90573e-08	7.2829e-05	7.66194	HCD Gl-2 vs HCD Gl-1
Hbegf	1.15172	7.41066	9.16502	4.29232e-11	7.29034e-08	14.4025	HCD Gl-2 vs HCD Gl-1
Gadd45g	1.1582	7.89232	5.42099	3.72232e-06	0.00182642	4.28746	HCD Gl-2 vs HCD Gl-1
Ier3	1.21841	6.74969	10.4808	1.12625e-12	3.82639e-09	17.4983	HCD Gl-2 vs HCD Gl-1
Fosb	1.22592	7.10055	8.74028	1.45741e-10	2.01123e-07	13.3438	HCD Gl-2 vs HCD Gl-1
Dnajb1	1.33413	7.88193	4.72907	3.19065e-05	0.012809	2.33598	HCD Gl-2 vs HCD Gl-1
Gem	1.3365	6.40014	11.5452	6.98309e-14	3.85467e-10	19.7978	HCD Gl-2 vs HCD Gl-1
Nr4a2	1.42046	7.55913	14.1599	1.36754e-16	3.01953e-12	24.7113	HCD Gl-2 vs HCD Gl-1
Ier2	1.4271	6.57398	7.78541	2.46089e-09	2.58745e-06	10.864	HCD Gl-2 vs HCD Gl-1
Atf3	1.43103	6.59946	10.1271	2.93118e-12	8.09007e-09	16.6938	HCD Gl-2 vs HCD Gl-1
Dusp1	1.46018	10.4576	7.12969	1.8118e-08	1.73933e-05	9.08912	HCD Gl-2 vs HCD Gl-1
Zfp36	1.49327	8.46051	9.24151	3.45244e-11	6.35249e-08	14.5901	HCD Gl-2 vs HCD Gl-1
Hspa1a	1.49723	7.33117	6.4374	1.54723e-07	0.00012201	7.16486	HCD Gl-2 vs HCD Gl-1
Egr2	1.52683	6.91599	6.01352	5.82092e-07	0.000401643	5.96885	HCD Gl-2 vs HCD Gl-1
Nr4a3	1.7132	5.85866	13.5533	5.4098e-16	5.97242e-12	23.6592	HCD Gl-2 vs HCD Gl-1
Btg2	2.0533	7.25337	9.59245	1.28358e-11	2.83415e-08	15.4389	HCD Gl-2 vs HCD Gl-1
Jun	2.081	7.71658	6.64562	8.09173e-08	6.87175e-05	7.7481	HCD Gl-2 vs HCD Gl-1
Plk3	2.2466	7.92921	10.7423	5.61165e-13	2.47811e-09	18.0801	HCD Gl-2 vs HCD Gl-1
Gm29779	2.53086	6.29321	5.92992	7.56316e-07	0.000506044	5.73199	HCD Gl-2 vs HCD Gl-1
Fos	2.57316	6.91907	8.0453	1.12871e-09	1.2461e-06	11.552	HCD Gl-2 vs HCD Gl-1
Cyr61	2.7301	8.45183	10.4531	1.21308e-12	3.82639e-09	17.4361	HCD Gl-2 vs HCD Gl-1
Nr4a1	3.41444	8.12426	12.3873	8.56893e-15	6.30673e-11	21.4907	HCD Gl-2 vs HCD Gl-1
Egr1	3.85642	8.45339	8.05282	1.10367e-09	1.2461e-06	11.5717	HCD Gl-2 vs HCD Gl-1
BC023105	-1.54971	5.60055	-9.04712	6.0128e-11	1.20693e-07	14.3045	HCD Gl-2 vs HCD Sim
Slc7a12	-1.11366	5.18074	-4.85154	2.18763e-05	0.00791849	2.68834	HCD Gl-2 vs HCD Sim
Hrg	-0.976462	8.64223	-6.61925	8.783e-08	6.25576e-05	7.75072	HCD Gl-2 vs HCD Sim
Srd5a2	-0.935155	7.67912	-8.51281	2.83039e-10	5.20792e-07	12.9305	HCD Gl-2 vs HCD Sim
Zfp442	-0.86492	5.44701	-4.4126	8.38716e-05	0.0208077	1.45435	HCD Gl-2 vs HCD Sim
Iigp1	-0.834311	7.0144	-7.18851	1.51235e-08	1.33571e-05	9.35173	HCD Gl-2 vs HCD Sim
Cyp4a12a	-0.804657	9.05257	-5.86805	9.18077e-07	0.000494418	5.60237	HCD Gl-2 vs HCD Sim
Tgtp2	-0.744129	7.43542	-7.84958	2.02875e-09	2.26908e-06	11.167	HCD Gl-2 vs HCD Sim
Sprr2a2	0.701148	7.90719	4.42362	8.11154e-05	0.0203526	1.48499	HCD Gl-2 vs HCD Sim
Socs2	0.71364	8.71179	5.08043	1.0764e-05	0.00448434	3.34031	HCD Gl-2 vs HCD Sim
Junb	0.72479	7.11782	5.68417	1.63334e-06	0.000767322	5.07347	HCD Gl-2 vs HCD Sim
Klf6	0.732904	7.95367	7.84525	2.05532e-09	2.26908e-06	11.1553	HCD Gl-2 vs HCD Sim
Cxcl1	0.7531	7.00692	5.94874	7.13019e-07	0.000403678	5.83428	HCD Gl-2 vs HCD Sim
Per1	0.760366	9.19341	5.12869	9.26431e-06	0.00409112	3.47827	HCD Gl-2 vs HCD Sim
Arc	0.76905	7.70165	4.28455	0.000123475	0.0259651	1.09988	HCD Gl-2 vs HCD Sim
Rdm1	0.810466	11.3014	4.61614	4.51171e-05	0.0135212	2.02332	HCD Gl-2 vs HCD Sim
Dnajb4	0.815101	7.86181	4.66672	3.864e-05	0.0125466	2.16564	HCD Gl-2 vs HCD Sim
Snord14e	0.831374	8.63661	5.41932	3.7418e-06	0.00172123	4.31179	HCD Gl-2 vs HCD Sim
Adamts1	0.871169	7.33606	8.41707	3.74954e-10	6.36846e-07	12.6798	HCD Gl-2 vs HCD Sim
Rnu2-10	0.911623	11.5577	4.64693	4.10561e-05	0.0127813	2.10994	HCD Gl-2 vs HCD Sim
Ccrn4l	0.94537	7.59413	6.39623	1.7592e-07	0.000114244	7.11612	HCD Gl-2 vs HCD Sim
Csrnp1	1.07664	6.80321	9.76599	7.91558e-12	2.4968e-08	16.0834	HCD Gl-2 vs HCD Sim
Akr1c18	1.07879	6.761	6.31163	2.291e-07	0.000144529	6.87451	HCD Gl-2 vs HCD Sim
Slc25a25	1.08047	8.70524	8.0895	9.89303e-10	1.36524e-06	11.812	HCD Gl-2 vs HCD Sim
Hspa1b	1.10829	8.2161	5.82089	1.06426e-06	0.000559497	5.46676	HCD Gl-2 vs HCD Sim
Dnajb1	1.14084	7.88193	4.04394	0.000253275	0.0423661	0.442664	HCD Gl-2 vs HCD Sim
Fosb	1.15272	7.10055	8.21841	6.74339e-10	9.92628e-07	12.1553	HCD Gl-2 vs HCD Sim
Hbegf	1.15408	7.41066	9.18376	4.06904e-11	8.98444e-08	14.6489	HCD Gl-2 vs HCD Sim
Dusp1	1.18723	10.4576	5.79695	1.14718e-06	0.000575674	5.3979	HCD Gl-2 vs HCD Sim
Rcan1	1.24466	8.79637	7.33908	9.53629e-09	9.15484e-06	9.76976	HCD Gl-2 vs HCD Sim
Gem	1.2506	6.40014	10.8031	4.77772e-13	1.7582e-09	18.5051	HCD Gl-2 vs HCD Sim
Tmem252	1.25901	6.60552	8.05499	1.09653e-09	1.4242e-06	11.7197	HCD Gl-2 vs HCD Sim
Ier2	1.28702	6.57398	7.02119	2.53015e-08	2.0691e-05	8.88437	HCD Gl-2 vs HCD Sim
Ier3	1.32057	6.74969	11.3596	1.12213e-13	4.95531e-10	19.734	HCD Gl-2 vs HCD Sim
Hspa1a	1.34856	7.33117	5.79819	1.14271e-06	0.000575674	5.40148	HCD Gl-2 vs HCD Sim
Atf3	1.35065	6.59946	9.55827	1.41244e-11	3.89834e-08	15.5777	HCD Gl-2 vs HCD Sim
Zfp36	1.35395	8.46051	8.37931	4.1906e-10	6.60917e-07	12.5805	HCD Gl-2 vs HCD Sim
Gadd45g	1.43006	7.89232	6.69345	6.9746e-08	5.1333e-05	7.96106	HCD Gl-2 vs HCD Sim
Nr4a2	1.50849	7.55913	15.0373	2.0084e-17	4.43456e-13	26.7013	HCD Gl-2 vs HCD Sim
Egr2	1.66154	6.91599	6.54405	1.10978e-07	7.6575e-05	7.53714	HCD Gl-2 vs HCD Sim
Nr4a3	1.81833	5.85866	14.385	8.29425e-17	9.15685e-13	25.602	HCD Gl-2 vs HCD Sim
Jun	1.89368	7.71658	6.0474	5.23501e-07	0.000304181	6.11761	HCD Gl-2 vs HCD Sim
Btg2	2.02756	7.25337	9.47219	1.7985e-11	4.41232e-08	15.3662	HCD Gl-2 vs HCD Sim
Cyr61	2.03535	8.45183	7.79304	2.40496e-09	2.52864e-06	11.0139	HCD Gl-2 vs HCD Sim
Fos	2.35213	6.91907	7.35421	9.10568e-09	9.13879e-06	9.81161	HCD Gl-2 vs HCD Sim
Plk3	2.59742	7.92921	12.4197	7.9181e-15	5.82772e-11	21.9424	HCD Gl-2 vs HCD Sim
Gm29779	3.11891	6.29321	7.30775	1.04952e-08	9.65556e-06	9.68297	HCD Gl-2 vs HCD Sim
Egr1	3.22112	8.45339	6.7262	6.30054e-08	4.7971e-05	8.05374	HCD Gl-2 vs HCD Sim
Nr4a1	3.24108	8.12426	11.7584	4.07146e-14	2.24744e-10	20.5849	HCD Gl-2 vs HCD Sim
Slc7a12	-1.07272	5.18074	-4.6732	3.78793e-05	0.00871224	2.18001	HCD Gl-2 vs Control
Npas2	-1.01118	7.90034	-5.36249	4.46888e-06	0.00161759	4.16029	HCD Gl-2 vs Control
Ly96	-0.892727	7.46832	-4.65879	3.95913e-05	0.00901213	2.13911	HCD Gl-2 vs Control
Wdr83os	-0.769669	11.1166	-6.05202	5.15981e-07	0.000335084	6.1601	HCD Gl-2 vs Control
Bhlhe40	0.713202	9.76052	5.55665	2.43495e-06	0.00101441	4.72312	HCD Gl-2 vs Control
Ciart	0.715197	8.24044	3.9095	0.000376353	0.0459553	0.0623171	HCD Gl-2 vs Control
Cxcl1	0.717077	7.00692	5.6642	1.73877e-06	0.00076784	5.03518	HCD Gl-2 vs Control
Klf6	0.730169	7.95367	7.81598	2.24451e-09	2.35994e-06	11.1577	HCD Gl-2 vs Control
Rnf24	0.744637	7.99589	6.52016	1.1955e-07	9.10229e-05	7.51129	HCD Gl-2 vs Control
Coq10b	0.762137	8.4453	9.75131	8.24473e-12	1.8599e-08	16.1982	HCD Gl-2 vs Control
Zbtb16	0.763709	8.26564	3.97198	0.000313248	0.0416657	0.230855	HCD Gl-2 vs Control
Snord104	0.818774	10.8459	4.73504	3.13258e-05	0.00768527	2.35584	HCD Gl-2 vs Control
Slc20a1	0.825061	8.67407	10.7103	6.10803e-13	2.24776e-09	18.483	HCD Gl-2 vs Control
Tmem252	0.839179	6.60552	5.36896	4.37952e-06	0.00161166	4.17901	HCD Gl-2 vs Control
Gadd45g	0.854718	7.89232	4.00053	0.000287959	0.0394916	0.308209	HCD Gl-2 vs Control
Junb	0.857352	7.11782	6.72379	6.34783e-08	5.00572e-05	8.09488	HCD Gl-2 vs Control
Ccrn4l	0.873825	7.59413	5.91217	7.99563e-07	0.000441359	5.75472	HCD Gl-2 vs Control
Adamts1	0.89512	7.33606	8.64848	1.90365e-10	2.80217e-07	13.3934	HCD Gl-2 vs Control
Snora31	0.91915	7.01413	6.14558	3.85006e-07	0.000257604	6.43095	HCD Gl-2 vs Control
Rcan1	1.01629	8.79637	5.9925	6.217e-07	0.00038131	5.98762	HCD Gl-2 vs Control
Socs2	1.02102	8.71179	7.26867	1.18284e-08	1.17129e-05	9.6389	HCD Gl-2 vs Control
Dnajb4	1.03398	7.86181	5.91986	7.80533e-07	0.000441359	5.77703	HCD Gl-2 vs Control
Hbegf	1.0796	7.41066	8.59108	2.25089e-10	3.10622e-07	13.2424	HCD Gl-2 vs Control
Snord14e	1.08431	8.63661	7.06807	2.1899e-08	1.93412e-05	9.07379	HCD Gl-2 vs Control
Hspa1b	1.09367	8.2161	5.7441	1.35375e-06	0.000664241	5.26707	HCD Gl-2 vs Control
Csrnp1	1.10888	6.80321	10.0584	3.53658e-12	1.04297e-08	16.9456	HCD Gl-2 vs Control
Rnu3a	1.16366	6.45717	4.26305	0.000131722	0.0222016	1.02841	HCD Gl-2 vs Control
Fosb	1.19891	7.10055	8.54771	2.55532e-10	3.22874e-07	13.128	HCD Gl-2 vs Control
Dusp1	1.19898	10.4576	5.85432	9.58434e-07	0.000492145	5.58692	HCD Gl-2 vs Control
Slc25a25	1.24696	8.70524	9.33606	2.64049e-11	4.48478e-08	15.164	HCD Gl-2 vs Control
Hspa1a	1.27435	7.33117	5.47915	3.10324e-06	0.0012021	4.49834	HCD Gl-2 vs Control
Gem	1.31802	6.40014	11.3855	1.04986e-13	4.63617e-10	20.0054	HCD Gl-2 vs Control
Atf3	1.36693	6.59946	9.67347	1.02378e-11	2.055e-08	16.0063	HCD Gl-2 vs Control
Dnajb1	1.40438	7.88193	4.97809	1.47888e-05	0.00441265	3.05104	HCD Gl-2 vs Control
Ier3	1.43466	6.74969	12.341	9.59397e-15	5.29587e-11	22.0398	HCD Gl-2 vs Control
Zfp36	1.48876	8.46051	9.21362	3.73743e-11	5.89446e-08	14.854	HCD Gl-2 vs Control
Ier2	1.49403	6.57398	8.15053	8.24941e-10	9.10735e-07	12.0677	HCD Gl-2 vs Control
Egr2	1.56395	6.91599	6.15969	3.68379e-07	0.000254181	6.47178	HCD Gl-2 vs Control
Nr4a2	1.57801	7.55913	15.7304	4.67019e-18	1.03118e-13	28.2177	HCD Gl-2 vs Control
Nr4a3	1.59544	5.85866	12.6217	4.8541e-15	3.57261e-11	22.6114	HCD Gl-2 vs Control
Plk3	2.01326	7.92921	9.62652	1.16702e-11	2.14732e-08	15.8902	HCD Gl-2 vs Control
Btg2	2.08565	7.25337	9.74358	8.42348e-12	1.8599e-08	16.1792	HCD Gl-2 vs Control
Jun	2.27293	7.71658	7.25854	1.22009e-08	1.17129e-05	9.61048	HCD Gl-2 vs Control
Cyr61	2.62069	8.45183	10.0342	3.77887e-12	1.04297e-08	16.8872	HCD Gl-2 vs Control
Fos	2.73061	6.91907	8.53759	2.63213e-10	3.22874e-07	13.1012	HCD Gl-2 vs Control
Gm29779	3.03425	6.29321	7.10936	1.92862e-08	1.77433e-05	9.19045	HCD Gl-2 vs Control
Nr4a1	3.56147	8.12426	12.9207	2.37353e-15	2.62037e-11	23.2078	HCD Gl-2 vs Control
Egr1	4.0115	8.45339	8.37665	4.22351e-10	4.90817e-07	12.6741	HCD Gl-2 vs Control
Ssxb5	-0.744721	3.94963	-4.72977	3.18377e-05	0.0392932	2.12883	HCD Sim vs Control
Gbp10	0.703036	7.06423	5.96982	6.67461e-07	0.00210536	5.33465	HCD Sim vs Control
Hrg	0.738432	8.64223	5.00569	1.35759e-05	0.0245944	2.84092	HCD Sim vs Control
Tgtp2	0.788031	7.43542	8.31268	5.10116e-10	1.12634e-05	11.0429	HCD Sim vs Control
Srd5a2	0.850385	7.67912	7.74114	2.8123e-09	2.06986e-05	9.72154	HCD Sim vs Control
Iigp1	0.93462	7.0144	8.05277	1.10381e-09	1.21861e-05	10.4486	HCD Sim vs Control
BC023105	1.24631	5.60055	7.27588	1.157e-08	6.38664e-05	8.60815	HCD Sim vs Control
Snord115	-1.12882	6.59837	-7.73813	2.83797e-09	3.9164e-06	10.3608	HCD Sim vs HCD
Gm26230	-1.02108	6.52241	-7.38782	8.21752e-09	8.64014e-06	9.46039	HCD Sim vs HCD
Gm20815	-1.01634	4.84499	-9.80369	7.13005e-12	6.3347e-08	15.2842	HCD Sim vs HCD
Gm21943	-1.01554	5.32054	-8.07442	1.03477e-09	1.90398e-06	11.2086	HCD Sim vs HCD
Gm28683	-0.977998	5.69503	-8.19651	7.19602e-10	1.58888e-06	11.5122	HCD Sim vs HCD
LOC102637691	-0.957807	5.94113	-7.61421	4.12808e-09	5.06378e-06	10.0442	HCD Sim vs HCD
Gm10921	-0.936582	3.54729	-8.70307	1.62386e-10	5.12213e-07	12.7469	HCD Sim vs HCD
Gm20877	-0.904849	4.66616	-6.31288	2.28201e-07	0.000186618	6.60508	HCD Sim vs HCD
Gm20747	-0.898602	4.90763	-9.73583	8.60693e-12	6.3347e-08	15.1336	HCD Sim vs HCD
Gm20806	-0.8566	4.83149	-9.13396	4.69019e-11	2.58898e-07	13.7643	HCD Sim vs HCD
Vmn1r121	-0.851494	4.25346	-8.2565	6.0236e-10	1.47779e-06	11.6605	HCD Sim vs HCD
Vmn1r125	-0.842525	4.62978	-9.96424	4.57839e-12	6.3347e-08	15.6373	HCD Sim vs HCD
Gm29424	-0.796104	3.81911	-8.04585	1.12686e-09	1.91392e-06	11.1372	HCD Sim vs HCD
Klk1b26	-0.780854	6.73124	-5.54912	2.49301e-06	0.00172018	4.52092	HCD Sim vs HCD
Gm21906	-0.775613	4.4934	-7.93072	1.59018e-09	2.34074e-06	10.8484	HCD Sim vs HCD
Gm30858	-0.76841	3.81964	-7.35869	8.98188e-09	9.01454e-06	9.38476	HCD Sim vs HCD
Gm20736	-0.766253	4.42903	-5.66891	1.71328e-06	0.00126097	4.84917	HCD Sim vs HCD
Sly	-0.763357	3.59384	-8.78274	1.28845e-10	4.74149e-07	12.9373	HCD Sim vs HCD
Vmn1r117	-0.747981	3.83338	-6.91844	3.47426e-08	3.33529e-05	8.22895	HCD Sim vs HCD
Vmn1r104	-0.740272	4.06264	-8.96229	7.67131e-11	3.38765e-07	13.3626	HCD Sim vs HCD
Vmn1r174	-0.736048	4.39418	-4.56246	5.31627e-05	0.0255181	1.832	HCD Sim vs HCD
Gm10324	-0.724605	4.97372	-5.63612	1.89859e-06	0.00135229	4.75933	HCD Sim vs HCD
Gm20831	-0.711153	4.35946	-7.55165	4.99072e-09	5.79975e-06	9.88357	HCD Sim vs HCD
Vmn1r151	-0.704146	3.59605	-8.01702	1.22818e-09	1.93702e-06	11.0651	HCD Sim vs HCD
Srsy	-0.70066	5.02325	-6.42086	1.62912e-07	0.00013835	6.89705	HCD Sim vs HCD
Iigp1	0.701663	7.0144	6.0456	5.26466e-07	0.000415156	5.8788	HCD Sim vs HCD
Tgtp2	0.703816	7.43542	7.42433	7.35173e-09	8.11631e-06	9.55499	HCD Sim vs HCD
Cyp24a1	0.858978	7.76564	8.26951	5.7959e-10	1.47779e-06	11.6926	HCD Sim vs HCD
Pdk4	0.953855	7.23738	5.51459	2.77757e-06	0.00180379	4.42625	HCD Sim vs HCD
BC023105	1.13777	5.60055	6.64222	8.17772e-08	7.22256e-05	7.49253	HCD Sim vs HCD
Hmgcs2	1.20401	9.59821	6.79294	5.12275e-08	4.71293e-05	7.89536	HCD Sim vs HCD
Hmgcs2	-1.24813	9.59821	-7.04188	2.3739e-08	0.000135206	8.12798	HCD vs Control
Cyp24a1	-0.865086	7.76564	-8.32832	4.8709e-10	1.07549e-05	11.2097	HCD vs Control
Angptl4	-0.761496	8.62818	-5.73524	1.39183e-06	0.00341463	4.78535	HCD vs Control
Polr3e	-0.729678	8.20763	-4.77685	2.75431e-05	0.0264414	2.28147	HCD vs Control
Lipo1	0.742636	6.81273	4.8609	2.12529e-05	0.0234632	2.50012	HCD vs Control
Gm10921	0.76697	3.54729	7.12698	1.82696e-08	0.000135206	8.33932	HCD vs Control
Srd5a2	0.772453	7.67912	7.03172	2.44939e-08	0.000135206	8.10269	HCD vs Control
Gm26230	0.881256	6.52241	6.37617	1.87287e-07	0.000590755	6.44472	HCD vs Control
Snord115	1.00634	6.59837	6.89849	3.69518e-08	0.000163179	7.76979	HCD vs Control
