# Supplementary material for: Mexican Ganoderma Lucidum Extracts Decrease Lipogenesis Modulating Transcriptional Metabolic Networks and Gut Microbiota in C57BL/6 Mice Fed with a High-Cholesterol Diet
Source: Nutrients. 2020 Dec 24;13(1):38. doi: 10.3390/nu13010038 (PMC7823885; doi:10.3390/nu13010038)
Supplement: Supplementary file 1 [file nutrients-13-00038-s001.zip › Supplmentary/ST5.xlsx]

## Sheet: Gl-1
Supplementary Table 5: Significant correlations between genes modulated by Ganoderma lucidum (Pearson coefficient >0.50, adjusted p value <0.1), and blood lipid profiles or Lactobacillus abundance in hepatic tissue of mice fed with a high-cholesterol diet (HCD) and the Gl-1 extract. TG: Triglycerides. HDL: High-density lipoprotein cholesterol. LDL: Low-density lipoprotein cholesterol.
Gene	Pearson coefficient	Adjusted p value	Variable	Treatment
Nucb2	-0.67196	0.0929	HDL	Gl-1
Derl3	-0.665967	0.0929	HDL	Gl-1
Fdps	0.742512	0.04086	HDL	Gl-1
Aqp8	0.747061	0.04086	HDL	Gl-1
Nsdhl	0.755997	0.04086	HDL	Gl-1
Acss2	0.762229	0.04086	HDL	Gl-1
Chrna4	0.811829	0.04086	HDL	Gl-1
Acly	-0.754896	0.02712	Lactobacillus	Gl-1
Aqp8	-0.746653	0.02712	Lactobacillus	Gl-1
Tubb2a	-0.734547	0.02931	Lactobacillus	Gl-1
BC021614	-0.703287	0.03637	Lactobacillus	Gl-1
Xlr3a	-0.688679	0.03673	Lactobacillus	Gl-1
Acss2	-0.682499	0.03719	Lactobacillus	Gl-1
Chrna4	-0.650863	0.04636	Lactobacillus	Gl-1
Fasn	-0.641781	0.04893	Lactobacillus	Gl-1
Gstm6	-0.617282	0.06059	Lactobacillus	Gl-1
Fdps	-0.600412	0.06685	Lactobacillus	Gl-1
Nsdhl	-0.560898	0.0888	Lactobacillus	Gl-1
Hamp2	-0.544386	0.09312	Lactobacillus	Gl-1
Dio1	0.545513	0.09312	Lactobacillus	Gl-1
Derl3	0.558326	0.0888	Lactobacillus	Gl-1
Dmbt1	0.574934	0.08266	Lactobacillus	Gl-1
E2f8	0.614055	0.06059	Lactobacillus	Gl-1
Steap4	0.665334	0.04098	Lactobacillus	Gl-1
Rab30	0.665589	0.04098	Lactobacillus	Gl-1
Slc25a30	0.691417	0.03673	Lactobacillus	Gl-1
Gm527	0.700862	0.03637	Lactobacillus	Gl-1
Mx2	0.709921	0.03637	Lactobacillus	Gl-1
Nucb2	0.763536	0.02712	Lactobacillus	Gl-1
Cyp7b1	0.799242	0.01632	Lactobacillus	Gl-1
Il1r1	0.851299	0.005324	Lactobacillus	Gl-1
B3galt1	0.865426	0.00497	Lactobacillus	Gl-1
Rarres1	0.8733	0.00497	Lactobacillus	Gl-1
Mx2	-0.787934	0.04206	LDL	Gl-1
Cyp7b1	-0.708241	0.08952	LDL	Gl-1
Gstm6	0.757199	0.05216	LDL	Gl-1
Srebf1	0.852139	0.01555	LDL	Gl-1
Derl3	-0.84185	0.003053	TG	Gl-1
Mt2	-0.705739	0.04133	TG	Gl-1
Mt1	-0.674759	0.05787	TG	Gl-1
Xlr3a	0.634711	0.08709	TG	Gl-1
Acly	0.808186	0.006603	TG	Gl-1
Aqp8	0.851349	0.002658	TG	Gl-1
Chrna4	0.856834	0.002658	TG	Gl-1
Hamp2	0.875999	0.001681	TG	Gl-1
Acss2	0.908524	0.0005183	TG	Gl-1
Fdps	0.9246	0.0003041	TG	Gl-1
Nsdhl	0.931218	0.0003041	TG	Gl-1

## Sheet: Gl-2
Supplementary Table 5: Significant correlations between genes modulated by Ganoderma lucidum (Pearson coefficient >0.50, adjusted p value <0.1), and blood lipid profiles or Lactobacillus abundance in hepatic tissue of mice fed with a high-cholesterol diet (HCD) and the Gl-2 extract. TG: Triglycerides. HDL: High-density lipoprotein cholesterol. LDL: Low-density lipoprotein cholesterol.
Gene	Pearson coefficient	Adjusted p value	Variable	Treatment
Usp2	-0.95289	8.27e-05	HDL	Gl-2
Il1b	-0.949106	8.27e-05	HDL	Gl-2
Ciart	-0.942091	0.0001039	HDL	Gl-2
Atf3	-0.914454	0.0005228	HDL	Gl-2
Cabyr	-0.906479	0.0005312	HDL	Gl-2
Junb	-0.903776	0.0005312	HDL	Gl-2
Trib1	-0.900479	0.0005437	HDL	Gl-2
Wee1	-0.885027	0.0009682	HDL	Gl-2
Serpine1	-0.882192	0.0009794	HDL	Gl-2
Snord14e	-0.868406	0.00139	HDL	Gl-2
Il1a	-0.868222	0.00139	HDL	Gl-2
Jun	-0.85844	0.001496	HDL	Gl-2
Plk3	-0.857303	0.001496	HDL	Gl-2
Ier2	-0.849328	0.001653	HDL	Gl-2
Klf10	-0.845769	0.001653	HDL	Gl-2
Snord14d	-0.845574	0.001653	HDL	Gl-2
Fos	-0.844819	0.001653	HDL	Gl-2
Lonrf1	-0.827079	0.002523	HDL	Gl-2
Btbd19	-0.820915	0.002622	HDL	Gl-2
Sik1	-0.819872	0.002622	HDL	Gl-2
Thbs1	-0.818465	0.002622	HDL	Gl-2
Dusp6	-0.815268	0.00275	HDL	Gl-2
Btg2	-0.813285	0.002797	HDL	Gl-2
Nr4a1	-0.800416	0.003695	HDL	Gl-2
Foxa3	-0.791938	0.004238	HDL	Gl-2
Bud13	-0.790397	0.004238	HDL	Gl-2
Dnajb1	-0.788257	0.004318	HDL	Gl-2
Egr2	-0.777256	0.005306	HDL	Gl-2
Ppp1r10	-0.768137	0.00621	HDL	Gl-2
Cyp21a1	-0.763656	0.006305	HDL	Gl-2
Hspa1b	-0.763467	0.006305	HDL	Gl-2
Egr1	-0.761468	0.006396	HDL	Gl-2
Hspa1a	-0.707635	0.01495	HDL	Gl-2
Pfkfb3	-0.682285	0.02113	HDL	Gl-2
1700001J11Rik	-0.662319	0.0259	HDL	Gl-2
Mt1	-0.658021	0.02682	HDL	Gl-2
Mt2	-0.650421	0.02892	HDL	Gl-2
Hsph1	-0.609918	0.04452	HDL	Gl-2
Acaca	0.552392	0.0776	HDL	Gl-2
Slc44a1	0.647966	0.02924	HDL	Gl-2
Acly	0.663418	0.0259	HDL	Gl-2
BC094916	0.674926	0.02286	HDL	Gl-2
Tubb2a	0.723692	0.01188	HDL	Gl-2
Hamp2	0.728528	0.01123	HDL	Gl-2
Me1	0.764031	0.006305	HDL	Gl-2
Fdps	0.791247	0.004238	HDL	Gl-2
Nsdhl	0.818508	0.002622	HDL	Gl-2
Acss2	0.820566	0.002622	HDL	Gl-2
Aqp8	0.83411	0.002166	HDL	Gl-2
Camk1d	0.853556	0.001536	HDL	Gl-2
Slc17a4	0.856103	0.001496	HDL	Gl-2
Npas2	0.860577	0.001496	HDL	Gl-2
Gm11437	0.866082	0.00139	HDL	Gl-2
Elovl5	0.90366	0.0005312	HDL	Gl-2
Slc17a4	-0.900442	0.004358	Lactobacillus	Gl-2
Aqp8	-0.84165	0.006843	Lactobacillus	Gl-2
Elovl5	-0.837044	0.006843	Lactobacillus	Gl-2
Tubb2a	-0.825927	0.006843	Lactobacillus	Gl-2
Me1	-0.820874	0.006843	Lactobacillus	Gl-2
Hamp2	-0.818853	0.006843	Lactobacillus	Gl-2
Slc44a1	-0.799791	0.009148	Lactobacillus	Gl-2
Gm11437	-0.784151	0.009148	Lactobacillus	Gl-2
Camk1d	-0.782253	0.009148	Lactobacillus	Gl-2
Npas2	-0.731117	0.0136	Lactobacillus	Gl-2
Acaca	-0.727427	0.01404	Lactobacillus	Gl-2
Acss2	-0.711788	0.01652	Lactobacillus	Gl-2
Acly	-0.699274	0.01815	Lactobacillus	Gl-2
BC094916	-0.694953	0.01889	Lactobacillus	Gl-2
Nsdhl	-0.668846	0.02428	Lactobacillus	Gl-2
BC021614	-0.652825	0.02755	Lactobacillus	Gl-2
Sucnr1	-0.652753	0.02755	Lactobacillus	Gl-2
Fdps	-0.605906	0.044	Lactobacillus	Gl-2
Cyp2b9	-0.537375	0.07862	Lactobacillus	Gl-2
Fasn	-0.529014	0.08318	Lactobacillus	Gl-2
E2f8	0.512383	0.09415	Lactobacillus	Gl-2
Hsph1	0.568301	0.06016	Lactobacillus	Gl-2
Cyp4a10	0.586501	0.05113	Lactobacillus	Gl-2
Plk3	0.593098	0.04862	Lactobacillus	Gl-2
Cyp4a32	0.595013	0.0485	Lactobacillus	Gl-2
Cyp4a31	0.616636	0.03985	Lactobacillus	Gl-2
Ppp1r10	0.645737	0.02893	Lactobacillus	Gl-2
Nr4a1	0.64658	0.02893	Lactobacillus	Gl-2
Klf10	0.658487	0.02666	Lactobacillus	Gl-2
Dusp6	0.658968	0.02666	Lactobacillus	Gl-2
Egr1	0.670389	0.02428	Lactobacillus	Gl-2
Btbd19	0.673339	0.02387	Lactobacillus	Gl-2
Pfkfb3	0.673631	0.02387	Lactobacillus	Gl-2
Jun	0.675323	0.02387	Lactobacillus	Gl-2
Btg2	0.704586	0.01718	Lactobacillus	Gl-2
Dnajb1	0.706659	0.01707	Lactobacillus	Gl-2
Bud13	0.71046	0.01652	Lactobacillus	Gl-2
Trib1	0.715006	0.01622	Lactobacillus	Gl-2
Hspa1a	0.723218	0.01463	Lactobacillus	Gl-2
Fos	0.731284	0.0136	Lactobacillus	Gl-2
Snord14e	0.737584	0.01295	Lactobacillus	Gl-2
Il1b	0.737871	0.01295	Lactobacillus	Gl-2
Ier2	0.747546	0.01159	Lactobacillus	Gl-2
Il1a	0.751453	0.01117	Lactobacillus	Gl-2
Cabyr	0.753172	0.01117	Lactobacillus	Gl-2
Usp2	0.755047	0.01117	Lactobacillus	Gl-2
Egr2	0.75672	0.01117	Lactobacillus	Gl-2
Wee1	0.758856	0.01117	Lactobacillus	Gl-2
Hspa1b	0.759853	0.01117	Lactobacillus	Gl-2
Serpine1	0.760744	0.01117	Lactobacillus	Gl-2
Mt1	0.764613	0.01117	Lactobacillus	Gl-2
Mt2	0.776531	0.009489	Lactobacillus	Gl-2
1700001J11Rik	0.78064	0.009148	Lactobacillus	Gl-2
Foxa3	0.782309	0.009148	Lactobacillus	Gl-2
Atf3	0.782322	0.009148	Lactobacillus	Gl-2
Snord14d	0.783774	0.009148	Lactobacillus	Gl-2
Mx2	0.790308	0.009148	Lactobacillus	Gl-2
Lonrf1	0.808152	0.008199	Lactobacillus	Gl-2
Thbs1	0.8208	0.006843	Lactobacillus	Gl-2
Junb	0.825414	0.006843	Lactobacillus	Gl-2
Cyp21a1	0.830683	0.006843	Lactobacillus	Gl-2
Ciart	0.852175	0.006843	Lactobacillus	Gl-2
Sik1	0.857971	0.006843	Lactobacillus	Gl-2
Sik1	-0.804177	0.05412	LDL	Gl-2
Mx2	-0.781956	0.05932	LDL	Gl-2
Cyp21a1	-0.749397	0.08407	LDL	Gl-2
Hspa1b	-0.716334	0.09677	LDL	Gl-2
Foxa3	-0.70717	0.09677	LDL	Gl-2
Sucnr1	0.708817	0.09677	LDL	Gl-2
Cyp2b9	0.808229	0.05412	LDL	Gl-2
Wee1	-0.953609	3.5e-05	TG	Gl-2
Usp2	-0.888941	0.0006708	TG	Gl-2
Atf3	-0.859853	0.001726	TG	Gl-2
Klf10	-0.835829	0.003388	TG	Gl-2
Mt2	-0.813834	0.005221	TG	Gl-2
Ciart	-0.799905	0.006647	TG	Gl-2
Lonrf1	-0.792101	0.007518	TG	Gl-2
Mt1	-0.785256	0.007974	TG	Gl-2
Il1b	-0.784816	0.007974	TG	Gl-2
Junb	-0.781126	0.008232	TG	Gl-2
Ier2	-0.762888	0.01136	TG	Gl-2
Plk3	-0.741631	0.01609	TG	Gl-2
Serpine1	-0.723645	0.02011	TG	Gl-2
Trib1	-0.683805	0.0341	TG	Gl-2
Jun	-0.68356	0.0341	TG	Gl-2
Btg2	-0.670281	0.03812	TG	Gl-2
Snord14e	-0.657009	0.04381	TG	Gl-2
Bud13	-0.645601	0.04617	TG	Gl-2
Il1a	-0.641903	0.04617	TG	Gl-2
Btbd19	-0.641316	0.04617	TG	Gl-2
Cabyr	-0.640611	0.04617	TG	Gl-2
Thbs1	-0.632601	0.04939	TG	Gl-2
Snord14d	-0.62644	0.05164	TG	Gl-2
Cyp21a1	-0.618132	0.05527	TG	Gl-2
Fos	-0.598852	0.06478	TG	Gl-2
1700001J11Rik	-0.589527	0.06965	TG	Gl-2
Sik1	-0.586766	0.06996	TG	Gl-2
Nr4a1	-0.570689	0.08017	TG	Gl-2
Egr1	-0.566709	0.08144	TG	Gl-2
Dnajb1	-0.560492	0.08362	TG	Gl-2
Egr2	-0.551401	0.08722	TG	Gl-2
Cyp4a32	-0.550236	0.08722	TG	Gl-2
Cyp4a14	-0.543051	0.0912	TG	Gl-2
Dusp6	-0.52927	0.09988	TG	Gl-2
Foxa3	-0.526812	0.09988	TG	Gl-2
Cyp4a10	-0.525972	0.09988	TG	Gl-2
Tubb2a	0.55931	0.08362	TG	Gl-2
BC094916	0.608993	0.05959	TG	Gl-2
Acaca	0.644269	0.04617	TG	Gl-2
BC021614	0.67829	0.0354	TG	Gl-2
Slc44a1	0.732034	0.01821	TG	Gl-2
Acly	0.81235	0.005221	TG	Gl-2
Npas2	0.814779	0.005221	TG	Gl-2
Gm11437	0.868245	0.001394	TG	Gl-2
Me1	0.904482	0.0003567	TG	Gl-2
Fdps	0.918375	0.000185	TG	Gl-2
Slc17a4	0.924018	0.0001469	TG	Gl-2
Hamp2	0.926633	0.0001415	TG	Gl-2
Aqp8	0.927986	0.0001415	TG	Gl-2
Elovl5	0.929739	0.0001415	TG	Gl-2
Nsdhl	0.943467	6.93e-05	TG	Gl-2
Acss2	0.965948	1.14e-05	TG	Gl-2
Camk1d	0.982303	8.89e-07	TG	Gl-2
