# Supplementary material for: Mexican Ganoderma Lucidum Extracts Decrease Lipogenesis Modulating Transcriptional Metabolic Networks and Gut Microbiota in C57BL/6 Mice Fed with a High-Cholesterol Diet
Source: Nutrients. 2020 Dec 24;13(1):38. doi: 10.3390/nu13010038 (PMC7823885; doi:10.3390/nu13010038)
Supplement: Supplementary file 1 [file nutrients-13-00038-s001.zip › Supplmentary/ST4.xlsx]

## Sheet: Statistical analysis
Supplementary Table 4: In-silico toxicity analysis: Statistical analysis of ssGSEA scores of toxicity public signatures. ns: non-significant. Siv: Simvastatin
Pathway	group1	group2	p	p.adj	p.format	p.signif	method
REACTOME ACTIVATION OF ATR IN RESPONSE TO REPLICATION STRESS	Siv	Gl-1	0.1	1	0.1	ns	Wilcoxon
REACTOME ACTIVATION OF ATR IN RESPONSE TO REPLICATION STRESS	Siv	Gl-2	0.4	1	0.4	ns	Wilcoxon
REACTOME ACTIVATION OF THE PRE REPLICATIVE COMPLEX	Siv	Gl-1	0.1	1	0.1	ns	Wilcoxon
REACTOME ACTIVATION OF THE PRE REPLICATIVE COMPLEX	Siv	Gl-2	0.4	1	0.4	ns	Wilcoxon
REACTOME AFLATOXIN ACTIVATION AND DETOXIFICATION	Siv	Gl-1	0.1	1	0.1	ns	Wilcoxon
REACTOME AFLATOXIN ACTIVATION AND DETOXIFICATION	Siv	Gl-2	0.1	1	0.1	ns	Wilcoxon
REACTOME APC CDC20 MEDIATED DEGRADATION OF NEK2A	Siv	Gl-1	0.2	1	0.2	ns	Wilcoxon
REACTOME APC CDC20 MEDIATED DEGRADATION OF NEK2A	Siv	Gl-2	0.7	1	0.7	ns	Wilcoxon
REACTOME ARACHIDONIC ACID METABOLISM	Siv	Gl-1	0.7	1	0.7	ns	Wilcoxon
REACTOME ARACHIDONIC ACID METABOLISM	Siv	Gl-2	1	1	1	ns	Wilcoxon
REACTOME BIOLOGICAL OXIDATIONS	Siv	Gl-1	1	1	1	ns	Wilcoxon
REACTOME BIOLOGICAL OXIDATIONS	Siv	Gl-2	0.7	1	0.7	ns	Wilcoxon
REACTOME CELL CYCLE CHECKPOINTS	Siv	Gl-1	0.1	1	0.1	ns	Wilcoxon
REACTOME CELL CYCLE CHECKPOINTS	Siv	Gl-2	1	1	1	ns	Wilcoxon
REACTOME CELL CYCLE MITOTIC	Siv	Gl-1	0.1	1	0.1	ns	Wilcoxon
REACTOME CELL CYCLE MITOTIC	Siv	Gl-2	0.4	1	0.4	ns	Wilcoxon
REACTOME CYCLIN A B1 B2 ASSOCIATED EVENTS DURING G2 M TRANSITION	Siv	Gl-1	0.1	1	0.1	ns	Wilcoxon
REACTOME CYCLIN A B1 B2 ASSOCIATED EVENTS DURING G2 M TRANSITION	Siv	Gl-2	0.7	1	0.7	ns	Wilcoxon
REACTOME CYTOCHROME P450 ARRANGED BY SUBSTRATE TYPE	Siv	Gl-1	0.7	1	0.7	ns	Wilcoxon
REACTOME CYTOCHROME P450 ARRANGED BY SUBSTRATE TYPE	Siv	Gl-2	0.7	1	0.7	ns	Wilcoxon
REACTOME DNA REPLICATION	Siv	Gl-1	0.2	1	0.2	ns	Wilcoxon
REACTOME DNA REPLICATION	Siv	Gl-2	1	1	1	ns	Wilcoxon
REACTOME FATTY ACID METABOLISM	Siv	Gl-1	0.1	1	0.1	ns	Wilcoxon
REACTOME FATTY ACID METABOLISM	Siv	Gl-2	0.2	1	0.2	ns	Wilcoxon
REACTOME G0 AND EARLY G1	Siv	Gl-1	0.1	1	0.1	ns	Wilcoxon
REACTOME G0 AND EARLY G1	Siv	Gl-2	0.1	1	0.1	ns	Wilcoxon
REACTOME G1 S SPECIFIC TRANSCRIPTION	Siv	Gl-1	0.1	1	0.1	ns	Wilcoxon
REACTOME G1 S SPECIFIC TRANSCRIPTION	Siv	Gl-2	0.1	1	0.1	ns	Wilcoxon
REACTOME M PHASE	Siv	Gl-1	0.2	1	0.2	ns	Wilcoxon
REACTOME M PHASE	Siv	Gl-2	1	1	1	ns	Wilcoxon
REACTOME METABOLISM OF STEROIDS	Siv	Gl-1	0.1	1	0.1	ns	Wilcoxon
REACTOME METABOLISM OF STEROIDS	Siv	Gl-2	0.4	1	0.4	ns	Wilcoxon
REACTOME MITOTIC METAPHASE AND ANAPHASE	Siv	Gl-1	0.2	1	0.2	ns	Wilcoxon
REACTOME MITOTIC METAPHASE AND ANAPHASE	Siv	Gl-2	0.7	1	0.7	ns	Wilcoxon
REACTOME MITOTIC PROMETAPHASE	Siv	Gl-1	0.2	1	0.2	ns	Wilcoxon
REACTOME MITOTIC PROMETAPHASE	Siv	Gl-2	0.7	1	0.7	ns	Wilcoxon
REACTOME NUCLEAR RECEPTOR TRANSCRIPTION PATHWAY	Siv	Gl-1	0.1	1	0.1	ns	Wilcoxon
REACTOME NUCLEAR RECEPTOR TRANSCRIPTION PATHWAY	Siv	Gl-2	0.7	1	0.7	ns	Wilcoxon
REACTOME PHASE I FUNCTIONALIZATION OF COMPOUNDS	Siv	Gl-1	1	1	1	ns	Wilcoxon
REACTOME PHASE I FUNCTIONALIZATION OF COMPOUNDS	Siv	Gl-2	1	1	1	ns	Wilcoxon
REACTOME PHOSPHORYLATION OF THE APC C	Siv	Gl-1	0.1	1	0.1	ns	Wilcoxon
REACTOME PHOSPHORYLATION OF THE APC C	Siv	Gl-2	0.7	1	0.7	ns	Wilcoxon
REACTOME RHO GTPASES ACTIVATE FORMINS	Siv	Gl-1	0.2	1	0.2	ns	Wilcoxon
REACTOME RHO GTPASES ACTIVATE FORMINS	Siv	Gl-2	1	1	1	ns	Wilcoxon
REACTOME XENOBIOTICS	Siv	Gl-1	1	1	1	ns	Wilcoxon
REACTOME XENOBIOTICS	Siv	Gl-2	1	1	1	ns	Wilcoxon
Sim Down	Siv	Gl-1	0.2	1	0.2	ns	Wilcoxon
Sim Down	Siv	Gl-2	0.2	1	0.2	ns	Wilcoxon
Sim Up	Siv	Gl-1	0.1	1	0.1	ns	Wilcoxon
Sim Up	Siv	Gl-2	0.4	1	0.4	ns	Wilcoxon

## Sheet: Public toxicity signatures
Supplementary Table 4: DrugMatrix and Open targets public signatures to compute toxicity based on gene expression stablished by Gl-1, Gl2 or Simvastatin in comparison to HCD.
Gene	Mouse orthologous gene	log2(fold change)	p-value	FDR	Dataset	Dose	Time
Sult1b1	Sult1b1	-4.53998	3.68627e-24	2.35785e-21	DrugMatrix Rat	High	24
Aldh1a1	Aldh1a1	-4.48222	4.68872e-18	6.40247e-16	DrugMatrix Rat	High	24
Hmgcs2	Hmgcs2	-4.13444	4.42964e-24	2.5635e-21	DrugMatrix Rat	High	24
Baat	Baat	-4.04178	5.97156e-24	3.15532e-21	DrugMatrix Rat	High	24
Sult1a1	Sult1a1	-3.97034	1.24543e-21	3.98309e-19	DrugMatrix Rat	High	24
CCL2	Ccl2	-3.79706	1.51997e-78	1.04506e-75	Open TG-GATEs Human	High	24
Bhmt2	Bhmt2	-3.64376	1.81052e-20	4.00059e-18	DrugMatrix Rat	High	24
Hao2	Hao2	-3.51136	8.72868e-20	1.6838e-17	DrugMatrix Rat	High	24
Klkb1	Klkb1	-3.43706	4.42552e-24	2.5635e-21	DrugMatrix Rat	High	24
Tagln	Tagln	-3.38191	1.27544e-106	4.18932e-104	Open TG-GATEs Rat	High	24
Aldob	Aldob	-3.33873	3.46949e-21	9.58289e-19	DrugMatrix Rat	High	24
Ccn2	Ccn2	-3.32698	1.79114e-215	2.72096e-212	Open TG-GATEs Rat	High	24
Cyp2b3	Cyp2b3	-3.24278	4.7203e-21	1.22055e-18	DrugMatrix Rat	High	24
Gna14	Gna14	-3.2307	3.10078e-13	1.47202e-11	DrugMatrix Rat	High	24
Fam25a	Fam25a	-3.2175	9.8748e-11	2.47951e-09	DrugMatrix Rat	High	24
Anks4b	Anks4b	-3.10673	8.11783e-24	4.11066e-21	DrugMatrix Rat	High	24
Akr1c13	Akr1c13	-3.00172	0.000100747	0.00060553	DrugMatrix Rat	High	24
Otc	Otc	-2.949	2.74314e-13	1.31769e-11	DrugMatrix Rat	High	24
Gstt3	Gstt3	-2.93214	6.67883e-09	1.14644e-07	DrugMatrix Rat	High	24
Akr1c14	Akr1c14	-2.92781	8.00786e-17	7.78556e-15	DrugMatrix Rat	High	24
Flrt3	Flrt3	-2.92736	3.49601e-84	8.33079e-82	Open TG-GATEs Rat	High	24
Tm4sf4	Tm4sf4	-2.92554	2.42638e-12	9.21493e-11	DrugMatrix Rat	High	24
Enpp2	Enpp2	-2.88915	6.89892e-18	8.82553e-16	DrugMatrix Rat	High	24
Arg1	Arg1	-2.86083	1.06091e-20	2.47947e-18	DrugMatrix Rat	High	24
Fabp7	Fabp7	-2.855	1.37749e-13	7.18484e-12	DrugMatrix Rat	High	24
Smlr1	Smlr1	-2.85223	1.98638e-16	1.76675e-14	DrugMatrix Rat	High	24
Acot12	Acot12	-2.83635	5.44935e-25	5.0943e-22	DrugMatrix Rat	High	24
Calcb	Calcb	-2.81845	1.00468e-79	2.14208e-77	Open TG-GATEs Rat	High	24
Cdo1	Cdo1	-2.79992	3.21832e-23	1.4486e-20	DrugMatrix Rat	High	24
Steap4	Steap4	-2.76865	9.34832e-06	7.43522e-05	DrugMatrix Rat	High	24
Spp1	Spp1	-2.74815	2.47685e-68	4.06773e-66	Open TG-GATEs Rat	High	24
Mttp	Mttp	-2.74161	4.95588e-18	6.61855e-16	DrugMatrix Rat	High	24
Cxcl6	Cxcl6	-2.67742	1.74973e-41	1.35443e-39	Open TG-GATEs Rat	High	24
Upb1	Upb1	-2.67708	2.01457e-16	1.77414e-14	DrugMatrix Rat	High	24
Filip1l	Filip1l	-2.63083	2.75198e-08	4.07863e-07	DrugMatrix Rat	High	24
UST4r	UST4r	-2.56717	5.76304e-16	4.5186e-14	DrugMatrix Rat	High	24
Pla2r1	Pla2r1	-2.51171	7.65411e-07	7.94602e-06	DrugMatrix Rat	High	24
Dbn1	Dbn1	-2.50128	4.82336e-10	1.05239e-08	DrugMatrix Rat	High	24
Mx2	Mx2	-2.47744	6.28173e-10	1.33465e-08	DrugMatrix Rat	High	24
Fabp2	Fabp2	-2.47411	2.71259e-16	2.30286e-14	DrugMatrix Rat	High	24
Magee1	Magee1	-2.46008	3.34438e-17	3.47386e-15	DrugMatrix Rat	High	24
Pdlim2	Pdlim2	-2.45311	2.05477e-12	7.95273e-11	DrugMatrix Rat	High	24
Pah	Pah	-2.43709	8.10235e-16	6.19295e-14	DrugMatrix Rat	High	24
Gpd1	Gpd1	-2.43037	4.78356e-12	1.64222e-10	DrugMatrix Rat	High	24
Mbl1	Mbl1	-2.41669	6.3976e-25	5.18334e-22	DrugMatrix Rat	High	24
Slc10a1	Slc10a1	-2.4141	1.93884e-07	2.35157e-06	DrugMatrix Rat	High	24
Lrat	Lrat	-2.39354	7.01338e-50	6.92956e-48	Open TG-GATEs Rat	High	24
RT1-S3	RT1-S3	-2.38081	7.08448e-14	3.87827e-12	DrugMatrix Rat	High	24
Vil1	Vil1	-2.37485	3.08318e-12	1.13202e-10	DrugMatrix Rat	High	24
Mmp12	Mmp12	-2.35995	5.13867e-48	4.7672e-46	Open TG-GATEs Rat	High	24
F3	F3	-2.35943	2.03631e-60	2.63269e-58	Open TG-GATEs Rat	High	24
Myl9	Myl9	-2.35396	2.83774e-11	8.21226e-10	DrugMatrix Rat	High	24
Ca3	Ca3	-2.35134	9.21456e-10	1.86641e-08	DrugMatrix Rat	High	24
C4bpb	C4bpb	-2.34862	5.84011e-10	1.24784e-08	DrugMatrix Rat	High	24
Slco1b2	Slco1b2	-2.34534	1.3209e-11	4.1056e-10	DrugMatrix Rat	High	24
Gprc5a	Gprc5a	-2.33529	1.47132e-110	5.41846e-108	Open TG-GATEs Rat	High	24
Abca8a	Abca8a	-2.33193	1.54337e-15	1.12992e-13	DrugMatrix Rat	High	24
Dpys	Dpys	-2.32822	2.16582e-15	1.53925e-13	DrugMatrix Rat	High	24
Kynu	Kynu	-2.30823	1.11212e-16	1.03172e-14	DrugMatrix Rat	High	24
Gbp2	Gbp2	-2.30689	1.58457e-13	8.09128e-12	DrugMatrix Rat	High	24
Acta1	Acta1	-2.30292	7.23828e-32	3.99849e-30	Open TG-GATEs Rat	High	24
Slc22a7	Slc22a7	-2.29988	9.80805e-22	3.22155e-19	DrugMatrix Rat	High	24
Arhgap24	Arhgap24	-2.27832	6.06639e-14	3.41066e-12	DrugMatrix Rat	High	24
Plau	Plau	-2.26642	4.24537e-36	2.80402e-34	Open TG-GATEs Rat	High	24
Gamt	Gamt	-2.2258	1.91283e-21	5.66992e-19	DrugMatrix Rat	High	24
Cyp4f4	Cyp4f4	-2.21453	1.99688e-13	9.86506e-12	DrugMatrix Rat	High	24
Clec4f	Clec4f	-2.21168	2.76428e-73	5.41843e-71	Open TG-GATEs Rat	High	24
Dmgdh	Dmgdh	-2.21087	2.30175e-15	1.61695e-13	DrugMatrix Rat	High	24
BCL2A1	Bcl2a1c	-2.20995	8.10974e-43	2.56667e-40	Open TG-GATEs Human	High	24
Fgf1	Fgf1	-2.20686	3.96292e-17	4.08147e-15	DrugMatrix Rat	High	24
Dio3	Dio3	-2.20625	3.21304e-80	7.09964e-78	Open TG-GATEs Rat	High	24
Acta1	Acta1	-2.20527	0.00124139	0.00545826	DrugMatrix Rat	High	24
Crym	Crym	-2.19453	5.76241e-13	2.51006e-11	DrugMatrix Rat	High	24
Lpar6	Lpar6	-2.1934	4.00494e-20	8.2495e-18	DrugMatrix Rat	High	24
Ldhd	Ldhd	-2.19271	1.53219e-17	1.72414e-15	DrugMatrix Rat	High	24
RGD1564614	RGD1564614	-2.17396	6.8678e-16	5.3162e-14	DrugMatrix Rat	High	24
Avpr1a	Avpr1a	-2.16194	4.40595e-10	9.66525e-09	DrugMatrix Rat	High	24
Mettl7b	Mettl7b	-2.13651	5.43326e-14	3.10002e-12	DrugMatrix Rat	High	24
Dusp9	Dusp9	-2.13506	8.39749e-64	1.18668e-61	Open TG-GATEs Rat	High	24
C5	C5	-2.13095	7.78131e-11	2.02932e-09	DrugMatrix Rat	High	24
Coq8a	Coq8a	-2.12796	2.19736e-16	1.89393e-14	DrugMatrix Rat	High	24
Lpl	Lpl	-2.12779	5.59387e-44	4.65633e-42	Open TG-GATEs Rat	High	24
Akr1c19	Akr1c19	-2.1246	2.40953e-08	3.62414e-07	DrugMatrix Rat	High	24
Qprt	Qprt	-2.11817	6.19181e-20	1.2137e-17	DrugMatrix Rat	High	24
Iyd	Iyd	-2.1147	4.26963e-22	1.48254e-19	DrugMatrix Rat	High	24
Ankrd1	Ankrd1	-2.10313	3.77942e-51	3.85977e-49	Open TG-GATEs Rat	High	24
Cxcl11	Cxcl11	-2.1028	8.15557e-09	1.36899e-07	DrugMatrix Rat	High	24
KRT7	Krt7	-2.09352	5.46409e-71	3.11281e-68	Open TG-GATEs Human	High	24
Rtp4	Rtp4	-2.07903	7.17386e-08	9.65492e-07	DrugMatrix Rat	High	24
Apon	Apon	-2.07708	6.23822e-07	6.63433e-06	DrugMatrix Rat	High	24
Lgals2	Lgals2	-2.06643	2.0264e-17	2.23134e-15	DrugMatrix Rat	High	24
Agmo	Agmo	-2.06214	3.95893e-21	1.04593e-18	DrugMatrix Rat	High	24
OXTR	Oxtr	-2.05555	4.73067e-44	1.57208e-41	Open TG-GATEs Human	High	24
Fbp1	Fbp1	-2.05357	4.64345e-13	2.05956e-11	DrugMatrix Rat	High	24
Serpinb9	Serpinb9	-2.0416	1.0302e-06	1.03557e-05	DrugMatrix Rat	High	24
ENC1	Enc1	-2.04157	2.19161e-81	1.74794e-78	Open TG-GATEs Human	High	24
CXCL1	N/A	-2.04085	1.37783e-25	2.0053e-23	Open TG-GATEs Human	High	24
Cxcl11	Cxcl11	-2.01494	1.08469e-74	2.16103e-72	Open TG-GATEs Rat	High	24
Agxt2	Agxt2	-2.00461	5.95164e-06	4.96774e-05	DrugMatrix Rat	High	24
Slc6a13	Slc6a13	-1.99726	4.31448e-14	2.54534e-12	DrugMatrix Rat	High	24
Avpr1a	Avpr1a	-1.98382	4.27987e-86	1.06149e-83	Open TG-GATEs Rat	High	24
Fmo3	Fmo3	-1.97941	3.40139e-12	1.23027e-10	DrugMatrix Rat	High	24
Fmo1	Fmo1	-1.97055	2.2078e-11	6.52832e-10	DrugMatrix Rat	High	24
Uox	Uox	-1.96502	1.98013e-09	3.73672e-08	DrugMatrix Rat	High	24
Lcat	Lcat	-1.96205	2.03801e-17	2.23134e-15	DrugMatrix Rat	High	24
Sec16b	Sec16b	-1.95522	2.49369e-13	1.2074e-11	DrugMatrix Rat	High	24
Cxcl12	Cxcl12	-1.94839	2.52857e-11	7.38696e-10	DrugMatrix Rat	High	24
Ccnd1	Ccnd1	-1.94717	1.16794e-08	1.90779e-07	DrugMatrix Rat	High	24
Olfml3	Olfml3	-1.94077	1.02063e-10	2.55221e-09	DrugMatrix Rat	High	24
Il1rl1	Il1rl1	-1.93433	4.80979e-41	3.69958e-39	Open TG-GATEs Rat	High	24
Bdh1	Bdh1	-1.93279	4.74979e-13	2.09906e-11	DrugMatrix Rat	High	24
Uroc1	Uroc1	-1.92845	2.26882e-11	6.68358e-10	DrugMatrix Rat	High	24
Aadac	Aadac	-1.92781	5.76419e-12	1.92981e-10	DrugMatrix Rat	High	24
Agtr1a	Agtr1a	-1.92403	1.51551e-13	7.77132e-12	DrugMatrix Rat	High	24
Oxct1	Oxct1	-1.92095	2.44241e-26	1.00279e-24	Open TG-GATEs Rat	High	24
Pkdcc	Pkdcc	-1.9202	4.60266e-16	3.68e-14	DrugMatrix Rat	High	24
Esrrg	Esrrg	-1.90192	3.01693e-11	8.70896e-10	DrugMatrix Rat	High	24
Gjb1	Gjb1	-1.90124	4.79855e-16	3.81155e-14	DrugMatrix Rat	High	24
Gcnt3	Gcnt3	-1.90122	1.29747e-42	1.0173e-40	Open TG-GATEs Rat	High	24
Ca14	Ca14	-1.88854	2.59285e-16	2.21908e-14	DrugMatrix Rat	High	24
Gpm6a	Gpm6a	-1.88066	0.000125962	0.000739885	DrugMatrix Rat	High	24
LOC681544	LOC681544	-1.87777	6.31284e-08	8.61054e-07	DrugMatrix Rat	High	24
ANKRD1	Ankrd1	-1.87067	3.26387e-13	1.94264e-11	Open TG-GATEs Human	High	24
Pdzk1	Pdzk1	-1.86357	7.39838e-18	9.26933e-16	DrugMatrix Rat	High	24
Tmem106a	Tmem106a	-1.86108	7.4446e-17	7.29631e-15	DrugMatrix Rat	High	24
Cdt1	Cdt1	-1.85677	2.26661e-35	1.4498e-33	Open TG-GATEs Rat	High	24
TGFB2	Tgfb2	-1.8556	1.24459e-51	4.51199e-49	Open TG-GATEs Human	High	24
Nme3	Nme3	-1.85551	2.39865e-21	6.93322e-19	DrugMatrix Rat	High	24
Pck1	Pck1	-1.85069	9.11855e-06	7.29544e-05	DrugMatrix Rat	High	24
NUAK2	Nuak2	-1.8493	7.9566e-69	4.40685e-66	Open TG-GATEs Human	High	24
G0S2	G0s2	-1.84616	4.47687e-119	8.11494e-116	Open TG-GATEs Human	High	24
Igfals	Igfals	-1.84536	1.47432e-09	2.84403e-08	DrugMatrix Rat	High	24
Amy1a	Amy1a	-1.84316	3.65074e-12	1.31075e-10	DrugMatrix Rat	High	24
Cyp2c11	Cyp2c11	-1.83917	2.35884e-06	2.14895e-05	DrugMatrix Rat	High	24
Ccl20	Ccl20	-1.83803	2.11844e-29	1.02982e-27	Open TG-GATEs Rat	High	24
FRMD6	Frmd6	-1.83094	6.03982e-163	2.40856e-159	Open TG-GATEs Human	High	24
Akr1d1	Akr1d1	-1.8232	9.88977e-07	1.00075e-05	DrugMatrix Rat	High	24
Tpst1	Tpst1	-1.82074	9.45729e-34	3.83115e-30	DrugMatrix Rat	High	24
Soat1	Soat1	-1.81953	1.03765e-20	3.20879e-19	Open TG-GATEs Rat	High	24
Slc34a2	Slc34a2	-1.81618	7.05062e-08	9.5369e-07	DrugMatrix Rat	High	24
CXCL6	Cxcl5	-1.80673	1.73548e-16	1.36774e-14	Open TG-GATEs Human	High	24
Slco1a4	Slco1a4	-1.79444	6.96804e-07	7.29393e-06	DrugMatrix Rat	High	24
TRAF1	Traf1	-1.78425	3.61809e-73	2.18609e-70	Open TG-GATEs Human	High	24
DTL	Dtl	-1.78294	8.79407e-50	3.13116e-47	Open TG-GATEs Human	High	24
Pdgfc	Pdgfc	-1.78293	7.87246e-14	4.27116e-12	DrugMatrix Rat	High	24
Isg15	Isg15	-1.7795	0.000100354	0.000603463	DrugMatrix Rat	High	24
Cyp3a18	Cyp3a18	-1.77833	0.00161258	0.00683321	DrugMatrix Rat	High	24
Maob	Maob	-1.77192	4.46002e-09	7.90125e-08	DrugMatrix Rat	High	24
Serpinb1a	Serpinb1a	-1.769	1.49917e-30	7.81948e-29	Open TG-GATEs Rat	High	24
Tmem150c	Tmem150c	-1.76519	9.2864e-13	3.79992e-11	DrugMatrix Rat	High	24
Gna14	Gna14	-1.76434	2.11957e-45	1.85318e-43	Open TG-GATEs Rat	High	24
Fam89a	Fam89a	-1.75962	4.86549e-11	1.33477e-09	DrugMatrix Rat	High	24
Filip1l	Filip1l	-1.75613	3.32948e-18	8.83476e-17	Open TG-GATEs Rat	High	24
Rgn	Rgn	-1.75593	1.45918e-06	1.40407e-05	DrugMatrix Rat	High	24
Adgrg2	Adgrg2	-1.75124	3.99579e-07	4.45921e-06	DrugMatrix Rat	High	24
RRAD	Rrad	-1.74813	1.72059e-85	1.63366e-82	Open TG-GATEs Human	High	24
Xdh	Xdh	-1.74195	3.49983e-09	6.30125e-08	DrugMatrix Rat	High	24
Gins1	Gins1	-1.73317	1.10327e-23	3.96686e-22	Open TG-GATEs Rat	High	24
Prss23	Prss23	-1.73203	1.19407e-31	6.44956e-30	Open TG-GATEs Rat	High	24
Irf7	Irf7	-1.73023	1.46089e-06	1.4046e-05	DrugMatrix Rat	High	24
Gldc	Gldc	-1.72803	3.315e-10	7.48833e-09	DrugMatrix Rat	High	24
Dhrs3	Dhrs3	-1.72768	2.8918e-06	2.58412e-05	DrugMatrix Rat	High	24
Bco1	Bco1	-1.71937	1.52466e-06	1.46014e-05	DrugMatrix Rat	High	24
Plekhb1	Plekhb1	-1.71674	3.48207e-13	1.60294e-11	DrugMatrix Rat	High	24
Mmp9	Mmp9	-1.71502	8.80559e-32	4.82046e-30	Open TG-GATEs Rat	High	24
Psmb10	Psmb10	-1.71155	1.00216e-17	1.17553e-15	DrugMatrix Rat	High	24
Hsd17b13	Hsd17b13	-1.70672	1.84255e-10	4.36501e-09	DrugMatrix Rat	High	24
Aox1	Aox1	-1.70672	4.97523e-05	0.00032403	DrugMatrix Rat	High	24
Ccnd1	Ccnd1	-1.70059	5.25105e-56	6.02037e-54	Open TG-GATEs Rat	High	24
F3	F3	-1.69425	1.86136e-06	1.74142e-05	DrugMatrix Rat	High	24
Ampd3	Ampd3	-1.69399	6.05036e-30	3.03843e-28	Open TG-GATEs Rat	High	24
Hjv	Hjv	-1.69359	6.47592e-06	5.36897e-05	DrugMatrix Rat	High	24
Cav1	Cav1	-1.67773	3.89057e-48	3.63709e-46	Open TG-GATEs Rat	High	24
Serpinb9	Serpinb9	-1.67593	4.2591e-63	5.81582e-61	Open TG-GATEs Rat	High	24
Agrn	Agrn	-1.67545	1.26343e-09	2.50481e-08	DrugMatrix Rat	High	24
Apob	Apob	-1.67525	7.0777e-12	2.29987e-10	DrugMatrix Rat	High	24
Fam149a	Fam149a	-1.67052	1.20451e-09	2.40764e-08	DrugMatrix Rat	High	24
Myof	Myof	-1.66978	1.79517e-34	1.11881e-32	Open TG-GATEs Rat	High	24
PTGFR	Ptgfr	-1.66399	2.69812e-38	7.47192e-36	Open TG-GATEs Human	High	24
THBS1	Thbs1	-1.65991	8.86788e-59	3.84384e-56	Open TG-GATEs Human	High	24
Csrp2	Csrp2	-1.65894	3.1403e-11	9.02225e-10	DrugMatrix Rat	High	24
Gys2	Gys2	-1.6579	1.18512e-09	2.37277e-08	DrugMatrix Rat	High	24
Dhrs7l1	Dhrs7l1	-1.65711	0.000554427	0.00272241	DrugMatrix Rat	High	24
Rxrg	Rxrg	-1.65501	8.57405e-13	3.55931e-11	DrugMatrix Rat	High	24
MGC105649	MGC105649	-1.65422	2.25952e-14	4.59197e-13	Open TG-GATEs Rat	High	24
Mcm6	Mcm6	-1.65406	4.92865e-32	2.73507e-30	Open TG-GATEs Rat	High	24
Nt5e	Nt5e	-1.65279	1.85049e-09	3.52492e-08	DrugMatrix Rat	High	24
Fam25a	Fam25a	-1.64529	5.16744e-24	1.88588e-22	Open TG-GATEs Rat	High	24
Plpp3	Plpp3	-1.64403	1.16285e-11	3.63293e-10	DrugMatrix Rat	High	24
Ftcd	Ftcd	-1.64399	8.74891e-08	1.14452e-06	DrugMatrix Rat	High	24
Rtn4rl1	Rtn4rl1	-1.63907	1.64647e-18	2.50119e-16	DrugMatrix Rat	High	24
Ust5r	Ust5r	-1.63314	2.97056e-05	0.000206293	DrugMatrix Rat	High	24
Actn1	Actn1	-1.63109	5.23544e-146	3.18132e-143	Open TG-GATEs Rat	High	24
Pxmp2	Pxmp2	-1.63098	3.97449e-07	4.4436e-06	DrugMatrix Rat	High	24
Popdc2	Popdc2	-1.62743	4.87789e-07	5.32623e-06	DrugMatrix Rat	High	24
LTB	Ltb	-1.62382	3.4735e-24	4.67961e-22	Open TG-GATEs Human	High	24
Ptprd	Ptprd	-1.62332	8.01975e-09	1.34805e-07	DrugMatrix Rat	High	24
PMAIP1	Pmaip1	-1.62086	6.42135e-35	1.52423e-32	Open TG-GATEs Human	High	24
Cnp	Cnp	-1.61138	5.71605e-15	3.81688e-13	DrugMatrix Rat	High	24
Dennd2b	Dennd2b	-1.6109	1.93562e-13	9.64083e-12	DrugMatrix Rat	High	24
Gcgr	Gcgr	-1.60579	7.11706e-14	3.87864e-12	DrugMatrix Rat	High	24
Abat	Abat	-1.60489	1.69064e-13	8.56097e-12	DrugMatrix Rat	High	24
Slc15a1	Slc15a1	-1.59254	3.37453e-06	2.97394e-05	DrugMatrix Rat	High	24
LAMC2	Lamc2	-1.58621	2.0453e-63	9.26848e-61	Open TG-GATEs Human	High	24
Dock1	Dock1	-1.58277	5.75963e-16	4.5186e-14	DrugMatrix Rat	High	24
Prkar2b	Prkar2b	-1.57974	2.68183e-21	8.53202e-20	Open TG-GATEs Rat	High	24
Ddah2	Ddah2	-1.57312	8.50344e-14	4.59299e-12	DrugMatrix Rat	High	24
ANXA3	Anxa3	-1.57142	2.42171e-23	3.07557e-21	Open TG-GATEs Human	High	24
F2r	F2r	-1.57112	1.30015e-26	5.43228e-25	Open TG-GATEs Rat	High	24
TMEM158	Tmem158	-1.57094	3.31443e-30	6.11911e-28	Open TG-GATEs Human	High	24
RGD1311251	RGD1311251	-1.56792	6.56257e-13	2.78863e-11	DrugMatrix Rat	High	24
Serpinb6b	Serpinb6b	-1.56743	1.86084e-16	4.46051e-15	Open TG-GATEs Rat	High	24
Mylk3	Mylk3	-1.55803	2.4001e-13	4.43288e-12	Open TG-GATEs Rat	High	24
TRIM22	Trim75	-1.55136	5.76242e-32	1.14897e-29	Open TG-GATEs Human	High	24
Lyve1	Lyve1	-1.5503	0.00684041	0.023436	DrugMatrix Rat	High	24
GBP1	N/A	-1.54901	5.05817e-82	4.385e-79	Open TG-GATEs Human	High	24
Cc2d2a	Cc2d2a	-1.54716	3.15119e-11	9.03218e-10	DrugMatrix Rat	High	24
Noct	Noct	-1.54555	4.26213e-52	4.38963e-50	Open TG-GATEs Rat	High	24
Tdo2	Tdo2	-1.54382	1.32357e-05	0.00010047	DrugMatrix Rat	High	24
Usp43	Usp43	-1.54242	1.24775e-14	2.60548e-13	Open TG-GATEs Rat	High	24
Dhrs1	Dhrs1	-1.53855	8.19057e-15	5.32299e-13	DrugMatrix Rat	High	24
Rab32	Rab32	-1.53626	1.96583e-104	6.28703e-102	Open TG-GATEs Rat	High	24
FETUB	Fetub	-1.53063	1.13169e-19	1.15126e-17	Open TG-GATEs Human	High	24
C4bpa	C4bpa	-1.52479	3.82829e-09	6.85203e-08	DrugMatrix Rat	High	24
Mex3b	Mex3b	-1.52279	1.79741e-08	2.8077e-07	DrugMatrix Rat	High	24
Cryab	Cryab	-1.52203	3.14581e-06	2.79059e-05	DrugMatrix Rat	High	24
Pecr	Pecr	-1.52194	8.7146e-13	3.60233e-11	DrugMatrix Rat	High	24
Cyp4f1	Cyp4f1	-1.52183	1.1141e-14	7.12613e-13	DrugMatrix Rat	High	24
Lrp2	Lrp2	-1.51727	6.24398e-10	1.32895e-08	DrugMatrix Rat	High	24
FSTL3	Fstl3	-1.51657	1.59589e-37	4.18691e-35	Open TG-GATEs Human	High	24
B4galnt1	B4galnt1	-1.51381	3.69958e-13	1.69664e-11	DrugMatrix Rat	High	24
Glrx	Glrx	-1.51234	2.52386e-09	4.68282e-08	DrugMatrix Rat	High	24
Cyp2f4	Cyp2f4	-1.50817	1.36153e-09	2.66023e-08	DrugMatrix Rat	High	24
Cxcl14	Cxcl14	-1.50537	3.75031e-26	1.51925e-24	Open TG-GATEs Rat	High	24
Gbp2	Gbp2	-1.50408	1.43999e-28	6.75685e-27	Open TG-GATEs Rat	High	24
Adgrl1	Adgrl1	-1.49701	4.20363e-16	3.38322e-14	DrugMatrix Rat	High	24
Fah	Fah	-1.49645	6.70521e-11	1.77922e-09	DrugMatrix Rat	High	24
Gjb3	Gjb3	-1.49107	1.59679e-20	4.90045e-19	Open TG-GATEs Rat	High	24
Orc1	Orc1	-1.49045	9.06612e-14	1.7324e-12	Open TG-GATEs Rat	High	24
Gprasp2	Gprasp2	-1.48955	2.3828e-12	9.07778e-11	DrugMatrix Rat	High	24
Phyh	Phyh	-1.4877	1.19592e-12	4.8126e-11	DrugMatrix Rat	High	24
Pklr	Pklr	-1.48382	6.0387e-09	1.0484e-07	DrugMatrix Rat	High	24
Ms4a6a	Ms4a6a	-1.47946	4.97912e-24	1.82263e-22	Open TG-GATEs Rat	High	24
Il33	Il33	-1.47916	1.43453e-30	7.51461e-29	Open TG-GATEs Rat	High	24
Dscc1	Dscc1	-1.47691	1.97097e-13	3.67944e-12	Open TG-GATEs Rat	High	24
Dbn1	Dbn1	-1.4681	2.4365e-21	7.81286e-20	Open TG-GATEs Rat	High	24
Elovl2	Elovl2	-1.46802	3.4571e-07	3.95613e-06	DrugMatrix Rat	High	24
Haao	Haao	-1.46695	2.19841e-15	1.55333e-13	DrugMatrix Rat	High	24
Wdhd1	Wdhd1	-1.46426	6.38288e-20	1.90125e-18	Open TG-GATEs Rat	High	24
Clic2	Clic2	-1.46332	0.00849449	0.0283064	DrugMatrix Rat	High	24
Tnfsf10	Tnfsf10	-1.46303	2.4775e-07	2.92321e-06	DrugMatrix Rat	High	24
Ugt2b10	Ugt2b10	-1.45793	0.00356946	0.0134302	DrugMatrix Rat	High	24
Bbs7	Bbs7	-1.4566	2.02563e-35	1.30251e-33	Open TG-GATEs Rat	High	24
AKR1B1	Akr1b3	-1.45111	6.36359e-21	7.12829e-19	Open TG-GATEs Human	High	24
Car2	Car2	-1.44062	9.49456e-72	1.77519e-69	Open TG-GATEs Rat	High	24
Cd59	Cd59	-1.43881	4.16052e-13	1.86579e-11	DrugMatrix Rat	High	24
Shcbp1	Shcbp1	-1.43864	3.52362e-14	7.04319e-13	Open TG-GATEs Rat	High	24
CXCL10	Cxcl10	-1.43613	3.90495e-11	1.78171e-09	Open TG-GATEs Human	High	24
KRT80	Krt80	-1.43589	1.42166e-18	1.32461e-16	Open TG-GATEs Human	High	24
Cxcl3	Cxcl3	-1.4339	1.44622e-33	8.74425e-32	Open TG-GATEs Rat	High	24
Bphl	Bphl	-1.43327	4.14589e-07	4.59717e-06	DrugMatrix Rat	High	24
Eva1c	Eva1c	-1.43309	4.19362e-21	1.32377e-19	Open TG-GATEs Rat	High	24
Tead2	Tead2	-1.43252	9.06814e-17	2.23994e-15	Open TG-GATEs Rat	High	24
Mcm3	Mcm3	-1.43145	1.49167e-24	5.64744e-23	Open TG-GATEs Rat	High	24
ANGPTL3	Angptl3	-1.43122	3.71119e-54	1.47995e-51	Open TG-GATEs Human	High	24
Ezh2	Ezh2	-1.43076	3.13356e-33	1.87597e-31	Open TG-GATEs Rat	High	24
Aldh6a1	Aldh6a1	-1.42938	7.33137e-10	1.53617e-08	DrugMatrix Rat	High	24
Crot	Crot	-1.42751	2.51101e-09	4.66609e-08	DrugMatrix Rat	High	24
Tnfrsf14	Tnfrsf14	-1.42631	4.31383e-16	9.948e-15	Open TG-GATEs Rat	High	24
Akr1e2	Akr1e2	-1.41891	6.67315e-09	1.14644e-07	DrugMatrix Rat	High	24
Acss3	Acss3	-1.41816	1.18879e-05	9.14969e-05	DrugMatrix Rat	High	24
Ephb4	Ephb4	-1.41618	4.94549e-08	6.93234e-07	DrugMatrix Rat	High	24
Igtp	Igtp	-1.41387	3.77806e-07	4.27298e-06	DrugMatrix Rat	High	24
PPP1R3C	Ppp1r3c	-1.41375	8.54163e-68	4.36697e-65	Open TG-GATEs Human	High	24
Ska1	Ska1	-1.40899	4.93848e-21	1.54684e-19	Open TG-GATEs Rat	High	24
Agl	Agl	-1.40565	3.92473e-10	8.68802e-09	DrugMatrix Rat	High	24
S1pr1	S1pr1	-1.40264	1.98633e-06	1.85121e-05	DrugMatrix Rat	High	24
Arhgap22	Arhgap22	-1.40027	1.66634e-26	6.88811e-25	Open TG-GATEs Rat	High	24
Igsf5	Igsf5	-1.39895	1.51527e-13	7.77132e-12	DrugMatrix Rat	High	24
Cx3cl1	Cx3cl1	-1.39796	4.14669e-05	0.000277047	DrugMatrix Rat	High	24
Fbxo5	Fbxo5	-1.3969	1.6207e-19	4.74611e-18	Open TG-GATEs Rat	High	24
Fam13a	Fam13a	-1.39625	2.04592e-07	2.45472e-06	DrugMatrix Rat	High	24
RGD1305347	RGD1305347	-1.39507	7.58829e-08	1.01119e-06	DrugMatrix Rat	High	24
Adamts7	Adamts7	-1.39381	1.92653e-28	8.90232e-27	Open TG-GATEs Rat	High	24
Nedd9	Nedd9	-1.39335	1.17159e-08	1.91118e-07	DrugMatrix Rat	High	24
Cxcl10	Cxcl10	-1.39077	4.70259e-30	2.37139e-28	Open TG-GATEs Rat	High	24
Serpind1	Serpind1	-1.38982	0.000759023	0.00356292	DrugMatrix Rat	High	24
Acy3	Acy3	-1.38885	4.14473e-13	1.86559e-11	DrugMatrix Rat	High	24
Cyp2c13	Cyp2c13	-1.38476	0.000679024	0.00322855	DrugMatrix Rat	High	24
NPPB	Nppb	-1.38158	1.14885e-20	1.24494e-18	Open TG-GATEs Human	High	24
Pon3	Pon3	-1.37602	1.61501e-11	4.93145e-10	DrugMatrix Rat	High	24
Cfh	Cfh	-1.3666	1.40261e-07	1.76276e-06	DrugMatrix Rat	High	24
C6	C6	-1.36595	0.00171917	0.0071946	DrugMatrix Rat	High	24
Slc4a4	Slc4a4	-1.36588	2.07269e-08	3.17304e-07	DrugMatrix Rat	High	24
AABR07025295.1	AABR07025295.1	-1.36126	3.59747e-06	3.14986e-05	DrugMatrix Rat	High	24
Dab2ip	Dab2ip	-1.36022	1.06636e-10	2.66109e-09	DrugMatrix Rat	High	24
Adgre1	Adgre1	-1.35868	1.4012e-13	2.64423e-12	Open TG-GATEs Rat	High	24
Eif4e3	Eif4e3	-1.35797	1.58177e-07	1.95956e-06	DrugMatrix Rat	High	24
Cps1	Cps1	-1.35788	9.00896e-06	7.22202e-05	DrugMatrix Rat	High	24
Slc30a10	Slc30a10	-1.35514	2.43227e-09	4.53365e-08	DrugMatrix Rat	High	24
Adamtsl4	Adamtsl4	-1.35486	9.86287e-16	7.39898e-14	DrugMatrix Rat	High	24
Cldn1	Cldn1	-1.35034	8.10183e-11	2.09493e-09	DrugMatrix Rat	High	24
Arhgef40	Arhgef40	-1.34952	1.04411e-08	1.72406e-07	DrugMatrix Rat	High	24
LBH	Lbh	-1.34834	4.32326e-18	3.88295e-16	Open TG-GATEs Human	High	24
Cryl1	Cryl1	-1.34181	0.000102242	0.000613606	DrugMatrix Rat	High	24
Akr7a3	Akr7a3	-1.33983	4.31404e-07	4.77491e-06	DrugMatrix Rat	High	24
Gbp4	Gbp4	-1.33464	0.000833323	0.00386541	DrugMatrix Rat	High	24
GINS1	Gins1	-1.33161	9.21152e-21	1.00917e-18	Open TG-GATEs Human	High	24
CMTM3	Cmtm3	-1.33012	9.11016e-43	2.83824e-40	Open TG-GATEs Human	High	24
Pole2	Pole2	-1.328	2.7253e-16	6.41872e-15	Open TG-GATEs Rat	High	24
Tmem71	Tmem71	-1.32782	1.21891e-06	1.19881e-05	DrugMatrix Rat	High	24
FJX1	Fjx1	-1.32524	2.50185e-54	1.01805e-51	Open TG-GATEs Human	High	24
RGD1309350	RGD1309350	-1.32364	1.93171e-15	1.38912e-13	DrugMatrix Rat	High	24
Sema4g	Sema4g	-1.31445	2.91543e-09	5.32e-08	DrugMatrix Rat	High	24
Tcea3	Tcea3	-1.31352	5.36279e-14	3.07424e-12	DrugMatrix Rat	High	24
Tm6sf2	Tm6sf2	-1.31342	2.09587e-17	2.27421e-15	DrugMatrix Rat	High	24
Alad	Alad	-1.31326	1.99353e-18	2.91896e-16	DrugMatrix Rat	High	24
Hgd	Hgd	-1.31268	4.03382e-05	0.000270696	DrugMatrix Rat	High	24
Ndrg2	Ndrg2	-1.31071	3.89369e-13	1.75911e-11	DrugMatrix Rat	High	24
Inpp1	Inpp1	-1.31019	1.99165e-16	1.76675e-14	DrugMatrix Rat	High	24
EDN1	Edn1	-1.30822	2.86365e-31	5.49022e-29	Open TG-GATEs Human	High	24
Cenpu	Cenpu	-1.30683	2.68157e-14	5.41347e-13	Open TG-GATEs Rat	High	24
TAGLN	Tagln	-1.3055	4.60006e-29	7.83937e-27	Open TG-GATEs Human	High	24
S100a13	S100a13	-1.30214	5.22866e-12	1.77994e-10	DrugMatrix Rat	High	24
ETS1	Ets1	-1.30206	5.34633e-54	2.05001e-51	Open TG-GATEs Human	High	24
Slc25a23	Slc25a23	-1.2993	8.05422e-11	2.08706e-09	DrugMatrix Rat	High	24
Rbp1	Rbp1	-1.29916	7.79981e-06	6.37895e-05	DrugMatrix Rat	High	24
Oplah	Oplah	-1.28977	2.34021e-06	2.13679e-05	DrugMatrix Rat	High	24
MCM2	Mcm2	-1.28712	3.70304e-38	1.01144e-35	Open TG-GATEs Human	High	24
Palmd	Palmd	-1.28674	0.000115309	0.000684924	DrugMatrix Rat	High	24
Cxcl16	Cxcl16	-1.28609	4.13314e-83	9.47737e-81	Open TG-GATEs Rat	High	24
Loxl2	Loxl2	-1.28472	1.44453e-20	4.44441e-19	Open TG-GATEs Rat	High	24
Trim2	Trim2	-1.28331	2.78936e-08	4.12398e-07	DrugMatrix Rat	High	24
Stx11	Stx11	-1.28315	4.42294e-12	7.19571e-11	Open TG-GATEs Rat	High	24
Dnajc12	Dnajc12	-1.28281	4.61153e-12	1.59216e-10	DrugMatrix Rat	High	24
Flrt3	Flrt3	-1.28236	0.00047342	0.00237124	DrugMatrix Rat	High	24
EGOT	N/A	-1.2816	2.35748e-17	2.01742e-15	Open TG-GATEs Human	High	24
Cobl	Cobl	-1.28105	1.364e-07	1.71779e-06	DrugMatrix Rat	High	24
Nin	Nin	-1.27798	2.1632e-12	3.6513e-11	Open TG-GATEs Rat	High	24
Smpd3	Smpd3	-1.26813	8.82187e-10	1.79585e-08	DrugMatrix Rat	High	24
Hfe	Hfe	-1.26642	5.02864e-14	2.92407e-12	DrugMatrix Rat	High	24
Ccne2	Ccne2	-1.26523	2.27961e-18	6.07547e-17	Open TG-GATEs Rat	High	24
Slc27a2	Slc27a2	-1.26339	5.41423e-07	5.84882e-06	DrugMatrix Rat	High	24
Akap2	Akap2	-1.26168	5.18004e-50	5.16008e-48	Open TG-GATEs Rat	High	24
CDCA7L	Cdca7l	-1.26078	4.7849e-18	4.2783e-16	Open TG-GATEs Human	High	24
Pdlim7	Pdlim7	-1.25785	7.14296e-06	5.87735e-05	DrugMatrix Rat	High	24
Mms22l	Mms22l	-1.25777	6.48402e-18	1.69392e-16	Open TG-GATEs Rat	High	24
Hnrnph1	Hnrnph1	-1.25537	3.40335e-26	4.59566e-23	DrugMatrix Rat	High	24
Cxcl10	Cxcl10	-1.25522	0.0040342	0.0149156	DrugMatrix Rat	High	24
Mmp15	Mmp15	-1.25497	1.69202e-10	4.05584e-09	DrugMatrix Rat	High	24
Mboat1	Mboat1	-1.25421	7.00147e-09	1.19507e-07	DrugMatrix Rat	High	24
CCNE2	Ccne2	-1.2531	7.25964e-15	4.94027e-13	Open TG-GATEs Human	High	24
Aspm	Aspm	-1.25309	5.43189e-12	1.83371e-10	DrugMatrix Rat	High	24
Tekt1	Tekt1	-1.24608	6.80617e-16	1.55773e-14	Open TG-GATEs Rat	High	24
Ccl20	Ccl20	-1.24563	0.00109162	0.00488096	DrugMatrix Rat	High	24
Lamc2	Lamc2	-1.24524	8.90409e-29	4.22701e-27	Open TG-GATEs Rat	High	24
Kdr	Kdr	-1.24402	0.000591287	0.00287092	DrugMatrix Rat	High	24
Gda	Gda	-1.24398	0.00119858	0.00530844	DrugMatrix Rat	High	24
Ptgr1	Ptgr1	-1.24129	7.85281e-10	1.62305e-08	DrugMatrix Rat	High	24
Sh2b2	Sh2b2	-1.23821	7.62794e-15	1.61222e-13	Open TG-GATEs Rat	High	24
Sesn3	Sesn3	-1.23011	7.78838e-10	1.61522e-08	DrugMatrix Rat	High	24
Rgs2	Rgs2	-1.22857	1.5806e-26	6.55599e-25	Open TG-GATEs Rat	High	24
Cyp4a1	Cyp4a1	-1.22836	0.0124772	0.039041	DrugMatrix Rat	High	24
Mex3b	Mex3b	-1.22264	1.83197e-10	2.5532e-09	Open TG-GATEs Rat	High	24
Tnfrsf14	Tnfrsf14	-1.22226	1.15907e-07	1.48276e-06	DrugMatrix Rat	High	24
Paqr9	Paqr9	-1.22186	1.45586e-07	1.8184e-06	DrugMatrix Rat	High	24
Rad54l	Rad54l	-1.22154	1.91081e-15	4.23864e-14	Open TG-GATEs Rat	High	24
Lox	Lox	-1.21971	1.55904e-29	7.63993e-28	Open TG-GATEs Rat	High	24
Dbp	Dbp	-1.21941	1.02844e-05	8.07925e-05	DrugMatrix Rat	High	24
INSC	Insc	-1.21829	1.05891e-18	9.91253e-17	Open TG-GATEs Human	High	24
Mcm5	Mcm5	-1.21793	5.14011e-17	1.288e-15	Open TG-GATEs Rat	High	24
Masp2	Masp2	-1.21724	8.97896e-11	2.28766e-09	DrugMatrix Rat	High	24
Lamb2	Lamb2	-1.21677	1.12546e-06	1.11929e-05	DrugMatrix Rat	High	24
Tgm2	Tgm2	-1.21654	3.87978e-08	5.53416e-07	DrugMatrix Rat	High	24
DSCC1	Dscc1	-1.21641	4.14414e-17	3.4865e-15	Open TG-GATEs Human	High	24
Tyms	Tyms	-1.2145	3.84279e-13	1.74259e-11	DrugMatrix Rat	High	24
Tspan3	Tspan3	-1.21318	2.42521e-09	4.52743e-08	DrugMatrix Rat	High	24
Tceal1	Tceal1	-1.21318	5.19831e-07	5.64064e-06	DrugMatrix Rat	High	24
Timeless	Timeless	-1.21283	9.22723e-12	2.9279e-10	DrugMatrix Rat	High	24
Stard10	Stard10	-1.21135	8.12714e-12	2.59919e-10	DrugMatrix Rat	High	24
Onecut1	Onecut1	-1.20801	0.000220353	0.00120683	DrugMatrix Rat	High	24
Ehhadh	Ehhadh	-1.20549	0.000880436	0.00405454	DrugMatrix Rat	High	24
SPC25	Spc25	-1.20501	1.07797e-08	3.15619e-07	Open TG-GATEs Human	High	24
Idh2	Idh2	-1.20379	7.50292e-08	1.00201e-06	DrugMatrix Rat	High	24
Tmem19	Tmem19	-1.2008	2.27883e-59	2.85512e-57	Open TG-GATEs Rat	High	24
Cyp2d3	Cyp2d3	-1.20052	0.000138633	0.000803821	DrugMatrix Rat	High	24
Acot4	Acot4	-1.19837	4.52526e-05	0.000297434	DrugMatrix Rat	High	24
Aqp8	Aqp8	-1.1958	3.46767e-05	0.000236623	DrugMatrix Rat	High	24
Zc2hc1a	Zc2hc1a	-1.19574	4.1899e-15	9.01236e-14	Open TG-GATEs Rat	High	24
Asgr2	Asgr2	-1.19428	1.4979e-06	1.43905e-05	DrugMatrix Rat	High	24
Exo1	Exo1	-1.19323	1.70229e-13	3.19752e-12	Open TG-GATEs Rat	High	24
Itga3	Itga3	-1.19312	3.02965e-16	7.09429e-15	Open TG-GATEs Rat	High	24
Zfp367	Zfp367	-1.19218	3.04697e-12	5.06564e-11	Open TG-GATEs Rat	High	24
Tmem176a	Tmem176a	-1.19198	7.08764e-08	9.56006e-07	DrugMatrix Rat	High	24
Adora2b	Adora2b	-1.19168	1.20824e-18	3.28494e-17	Open TG-GATEs Rat	High	24
Aspa	Aspa	-1.19084	4.92375e-09	8.65967e-08	DrugMatrix Rat	High	24
Slurp2	Slurp2	-1.18899	6.10436e-05	0.000388003	DrugMatrix Rat	High	24
SKA1	Ska1	-1.18796	1.61355e-06	3.11147e-05	Open TG-GATEs Human	High	24
Map2k6	Map2k6	-1.18574	5.16032e-12	1.76161e-10	DrugMatrix Rat	High	24
Trip13	Trip13	-1.18557	1.06882e-18	2.93749e-17	Open TG-GATEs Rat	High	24
Bub1	Bub1	-1.1833	6.5552e-10	8.61247e-09	Open TG-GATEs Rat	High	24
Edn1	Edn1	-1.18166	0.000178315	0.00100142	DrugMatrix Rat	High	24
Apaf1	Apaf1	-1.18128	3.85829e-43	3.08485e-41	Open TG-GATEs Rat	High	24
Pspc1	Pspc1	-1.17759	5.53506e-10	1.19058e-08	DrugMatrix Rat	High	24
Hpn	Hpn	-1.17704	2.28591e-08	3.45531e-07	DrugMatrix Rat	High	24
Fzd4	Fzd4	-1.17669	5.63697e-12	1.89243e-10	DrugMatrix Rat	High	24
AABR07003176.1	AABR07003176.1	-1.17637	3.90496e-12	1.37157e-10	DrugMatrix Rat	High	24
Pycard	Pycard	-1.17564	4.94345e-13	8.87411e-12	Open TG-GATEs Rat	High	24
Aqp11	Aqp11	-1.1754	6.00611e-08	8.25704e-07	DrugMatrix Rat	High	24
Ckap2	Ckap2	-1.17397	5.3048e-12	8.52767e-11	Open TG-GATEs Rat	High	24
Ctnnal1	Ctnnal1	-1.17316	4.02261e-09	7.15766e-08	DrugMatrix Rat	High	24
Plk4	Plk4	-1.17143	1.76507e-11	2.71187e-10	Open TG-GATEs Rat	High	24
Top2a	Top2a	-1.17041	9.57631e-16	2.16321e-14	Open TG-GATEs Rat	High	24
CRIM1-DT	N/A	-1.16932	1.58256e-10	6.47939e-09	Open TG-GATEs Human	High	24
Apoc2	Apoc2	-1.16679	1.29924e-06	1.26927e-05	DrugMatrix Rat	High	24
Cd83	Cd83	-1.16514	5.0843e-14	1.00471e-12	Open TG-GATEs Rat	High	24
Pyroxd2	Pyroxd2	-1.16394	3.47685e-11	9.91721e-10	DrugMatrix Rat	High	24
Acta2	Acta2	-1.16312	5.52111e-19	1.5532e-17	Open TG-GATEs Rat	High	24
Blnk	Blnk	-1.16246	2.31216e-11	3.52568e-10	Open TG-GATEs Rat	High	24
C8a	C8a	-1.16051	1.13298e-07	1.45244e-06	DrugMatrix Rat	High	24
Phtf1	Phtf1	-1.15933	2.92565e-20	6.34919e-18	DrugMatrix Rat	High	24
Mcm4	Mcm4	-1.15796	2.10657e-11	3.22027e-10	Open TG-GATEs Rat	High	24
Kif15	Kif15	-1.15766	6.67656e-12	1.06483e-10	Open TG-GATEs Rat	High	24
Frmd6	Frmd6	-1.1576	3.23865e-37	2.2112e-35	Open TG-GATEs Rat	High	24
Cttnbp2nl	Cttnbp2nl	-1.15662	1.11976e-36	7.51851e-35	Open TG-GATEs Rat	High	24
Ccdc68	Ccdc68	-1.15661	1.41339e-05	0.000106557	DrugMatrix Rat	High	24
Arhgap8	Arhgap8	-1.15634	1.21758e-09	2.42977e-08	DrugMatrix Rat	High	24
Dhrs4	Dhrs4	-1.15577	3.71775e-19	6.45455e-17	DrugMatrix Rat	High	24
Mrpl49	Mrpl49	-1.15566	1.7107e-11	5.19753e-10	DrugMatrix Rat	High	24
Pdlim5	Pdlim5	-1.15403	3.02636e-31	1.62023e-29	Open TG-GATEs Rat	High	24
CMPK2	Cmpk2	-1.15122	3.75014e-09	1.19639e-07	Open TG-GATEs Human	High	24
LOC100910790	LOC100910790	-1.15073	8.20368e-05	0.000506602	DrugMatrix Rat	High	24
Unc5cl	Unc5cl	-1.15022	2.77604e-09	5.10396e-08	DrugMatrix Rat	High	24
LPXN	Lpxn	-1.14783	1.75311e-68	9.19873e-66	Open TG-GATEs Human	High	24
Tspan7	Tspan7	-1.14708	0.000570912	0.0027887	DrugMatrix Rat	High	24
Cyp2c22	Cyp2c22	-1.14571	3.93964e-11	1.10065e-09	DrugMatrix Rat	High	24
Rogdi	Rogdi	-1.14561	2.37669e-17	2.5561e-15	DrugMatrix Rat	High	24
Ceacam1	Ceacam1	-1.14518	3.41336e-09	6.16383e-08	DrugMatrix Rat	High	24
Mis18a	Mis18a	-1.14465	3.49507e-10	4.74588e-09	Open TG-GATEs Rat	High	24
Cideb	Cideb	-1.14427	1.69037e-08	2.65415e-07	DrugMatrix Rat	High	24
CASP1	Casp1	-1.14399	5.75754e-37	1.4909e-34	Open TG-GATEs Human	High	24
C8b	C8b	-1.14393	4.39809e-11	1.22311e-09	DrugMatrix Rat	High	24
Hoga1	Hoga1	-1.14333	3.77848e-07	4.27298e-06	DrugMatrix Rat	High	24
Lrrc1	Lrrc1	-1.14264	2.41159e-28	1.09358e-26	Open TG-GATEs Rat	High	24
TIMP3	Timp3	-1.13971	5.78771e-66	2.81466e-63	Open TG-GATEs Human	High	24
Cfhr1	Cfhr1	-1.13832	2.42067e-07	2.86172e-06	DrugMatrix Rat	High	24
Ifi44	Ifi44	-1.13782	1.65614e-07	2.0351e-06	DrugMatrix Rat	High	24
Calml4	Calml4	-1.1373	3.29876e-10	7.46553e-09	DrugMatrix Rat	High	24
Car2	Car2	-1.13491	0.00965075	0.0314186	DrugMatrix Rat	High	24
F2rl1	F2rl1	-1.13488	7.58965e-22	2.51327e-20	Open TG-GATEs Rat	High	24
Akr1c3	Akr1c3	-1.13399	1.12513e-09	1.43934e-08	Open TG-GATEs Rat	High	24
Tpbg	Tpbg	-1.13208	3.22201e-21	1.02238e-19	Open TG-GATEs Rat	High	24
Tspan2	Tspan2	-1.13165	1.0502e-17	2.72715e-16	Open TG-GATEs Rat	High	24
Plaat3	Plaat3	-1.13124	3.38202e-06	2.97838e-05	DrugMatrix Rat	High	24
Mylk	Mylk	-1.13011	3.12713e-11	9.00568e-10	DrugMatrix Rat	High	24
Cyp2c6v1	Cyp2c6v1	-1.12955	9.09687e-05	0.000554156	DrugMatrix Rat	High	24
RGD1560108	RGD1560108	-1.12912	7.77546e-10	1.61522e-08	DrugMatrix Rat	High	24
Parp9	Parp9	-1.12861	1.89235e-09	3.59902e-08	DrugMatrix Rat	High	24
Aspm	Aspm	-1.12765	4.79975e-08	4.9686e-07	Open TG-GATEs Rat	High	24
ITGA2	Itga2	-1.12607	4.48058e-24	5.99586e-22	Open TG-GATEs Human	High	24
Hhex	Hhex	-1.12596	1.37674e-10	3.3733e-09	DrugMatrix Rat	High	24
Smim22	Smim22	-1.12534	2.16319e-08	3.30267e-07	DrugMatrix Rat	High	24
Pbld1	Pbld1	-1.12492	6.20545e-07	6.62115e-06	DrugMatrix Rat	High	24
Nxt2	Nxt2	-1.12467	6.38461e-13	2.73212e-11	DrugMatrix Rat	High	24
Ppp2r3a	Ppp2r3a	-1.12327	3.96329e-17	1.00555e-15	Open TG-GATEs Rat	High	24
Mcm2	Mcm2	-1.12189	1.33704e-16	3.26285e-15	Open TG-GATEs Rat	High	24
Wls	Wls	-1.12133	3.36446e-11	5.06043e-10	Open TG-GATEs Rat	High	24
Cenpi	Cenpi	-1.12129	1.75065e-14	3.61831e-13	Open TG-GATEs Rat	High	24
Tcf19	Tcf19	-1.1204	7.28516e-16	1.66422e-14	Open TG-GATEs Rat	High	24
Popdc2	Popdc2	-1.1198	7.35695e-32	4.04566e-30	Open TG-GATEs Rat	High	24
Fga	Fga	-1.11825	0.000529465	0.00262101	DrugMatrix Rat	High	24
LMNB1	Lmnb1	-1.1171	2.80429e-10	1.08362e-08	Open TG-GATEs Human	High	24
Cdk1	Cdk1	-1.11461	3.95312e-10	5.34992e-09	Open TG-GATEs Rat	High	24
Scfd1	Scfd1	-1.11456	1.09873e-18	1.71191e-16	DrugMatrix Rat	High	24
Clec2g	Clec2g	-1.11434	4.81448e-05	0.000314748	DrugMatrix Rat	High	24
C15orf48	AA467197	-1.11329	2.37546e-10	9.34205e-09	Open TG-GATEs Human	High	24
PLK2	Plk2	-1.11273	2.59186e-41	7.48973e-39	Open TG-GATEs Human	High	24
Lmo7	Lmo7	-1.11216	1.13894e-07	1.12992e-06	Open TG-GATEs Rat	High	24
Mipep	Mipep	-1.1118	1.94183e-11	5.81256e-10	DrugMatrix Rat	High	24
Pxn	Pxn	-1.11176	2.05667e-11	6.11119e-10	DrugMatrix Rat	High	24
SUGCT	Sugct	-1.1108	2.01893e-20	2.16427e-18	Open TG-GATEs Human	High	24
Mycbp	Mycbp	-1.11017	1.05348e-20	2.47947e-18	DrugMatrix Rat	High	24
ITGB6	Itgb6	-1.10883	7.86973e-21	8.66931e-19	Open TG-GATEs Human	High	24
Rhobtb3	Rhobtb3	-1.1061	2.63049e-12	9.83642e-11	DrugMatrix Rat	High	24
Vopp1	Vopp1	-1.10301	2.13725e-18	5.72114e-17	Open TG-GATEs Rat	High	24
Kif20b	Kif20b	-1.10275	3.11717e-10	4.25174e-09	Open TG-GATEs Rat	High	24
TRIP13	Trip13	-1.1024	6.06375e-21	6.8308e-19	Open TG-GATEs Human	High	24
Ly86	Ly86	-1.10211	3.14363e-13	5.71924e-12	Open TG-GATEs Rat	High	24
Crp	Crp	-1.10132	0.000979571	0.00444147	DrugMatrix Rat	High	24
Slc20a2	Slc20a2	-1.10088	3.70092e-46	3.38175e-44	Open TG-GATEs Rat	High	24
Slfn13	Slfn13	-1.10029	6.41285e-23	2.22038e-21	Open TG-GATEs Rat	High	24
Ahnak	Ahnak	-1.09981	4.64066e-15	9.92921e-14	Open TG-GATEs Rat	High	24
Cbs	Cbs	-1.09947	4.53246e-06	3.89004e-05	DrugMatrix Rat	High	24
NABP1	Nabp1	-1.09937	1.49755e-36	3.7797e-34	Open TG-GATEs Human	High	24
CDK1	Cdk1	-1.09894	6.299e-16	4.73947e-14	Open TG-GATEs Human	High	24
CDC20	Cdc20	-1.09836	5.82551e-17	4.76044e-15	Open TG-GATEs Human	High	24
CENPK	Cenpk	-1.0983	6.35894e-07	1.36878e-05	Open TG-GATEs Human	High	24
Map3k7cl	Map3k7cl	-1.09768	6.19217e-08	8.47448e-07	DrugMatrix Rat	High	24
F2r	F2r	-1.09717	0.000370663	0.00191607	DrugMatrix Rat	High	24
Gramd1b	Gramd1b	-1.0965	4.67552e-10	6.23043e-09	Open TG-GATEs Rat	High	24
Slc22a8	Slc22a8	-1.09646	5.61216e-05	0.000361062	DrugMatrix Rat	High	24
Spa17	Spa17	-1.0949	3.79539e-10	8.44788e-09	DrugMatrix Rat	High	24
Gbp4	Gbp4	-1.0946	2.62572e-09	3.21678e-08	Open TG-GATEs Rat	High	24
Tnfaip2	Tnfaip2	-1.09309	2.49763e-32	1.40527e-30	Open TG-GATEs Rat	High	24
Decr1	Decr1	-1.09229	1.54542e-08	2.44551e-07	DrugMatrix Rat	High	24
SP2-AS1	N/A	-1.09209	7.68203e-10	2.76984e-08	Open TG-GATEs Human	High	24
Tle2	Tle2	-1.09178	7.37917e-13	3.10435e-11	DrugMatrix Rat	High	24
Dpp4	Dpp4	-1.09104	2.35446e-08	3.5501e-07	DrugMatrix Rat	High	24
Grb14	Grb14	-1.08938	6.47651e-06	5.36897e-05	DrugMatrix Rat	High	24
Myh10	Myh10	-1.08864	4.23632e-37	2.86022e-35	Open TG-GATEs Rat	High	24
Adtrp	Adtrp	-1.08461	5.70626e-06	4.78264e-05	DrugMatrix Rat	High	24
Mmp24	Mmp24	-1.0831	9.31182e-09	1.05763e-07	Open TG-GATEs Rat	High	24
MCM10	Mcm10	-1.08056	4.76237e-19	4.56524e-17	Open TG-GATEs Human	High	24
Agxt	Agxt	-1.07904	4.27068e-08	6.04913e-07	DrugMatrix Rat	High	24
Tmlhe	Tmlhe	-1.07876	1.00994e-10	2.53068e-09	DrugMatrix Rat	High	24
CFLAR-AS1	N/A	-1.07778	5.95394e-11	2.59772e-09	Open TG-GATEs Human	High	24
FIGNL1	Fignl1	-1.07652	1.49149e-30	2.80556e-28	Open TG-GATEs Human	High	24
Calcb	Calcb	-1.07641	0.00518244	0.0184861	DrugMatrix Rat	High	24
Smim3	Smim3	-1.07616	5.32441e-19	1.50134e-17	Open TG-GATEs Rat	High	24
Rnf39	Rnf39	-1.07537	6.42264e-10	1.3622e-08	DrugMatrix Rat	High	24
Nexn	Nexn	-1.07499	0.00053634	0.00264965	DrugMatrix Rat	High	24
Tmem9	Tmem9	-1.07473	5.73178e-07	6.15356e-06	DrugMatrix Rat	High	24
Mpnd	Mpnd	-1.07428	2.29742e-26	3.49006e-23	DrugMatrix Rat	High	24
Serpina7	Serpina7	-1.0741	1.3161e-05	0.000100232	DrugMatrix Rat	High	24
Rida	Rida	-1.0738	5.68899e-07	6.11302e-06	DrugMatrix Rat	High	24
Acsm2	Acsm2	-1.07337	2.27056e-07	2.69473e-06	DrugMatrix Rat	High	24
Csrp1	Csrp1	-1.07258	2.56413e-11	7.47287e-10	DrugMatrix Rat	High	24
Tp53inp2	Tp53inp2	-1.07157	1.43318e-06	1.38015e-05	DrugMatrix Rat	High	24
Slc31a2	Slc31a2	-1.07092	2.20504e-32	1.24641e-30	Open TG-GATEs Rat	High	24
Notch1	Notch1	-1.06844	1.96599e-17	2.19199e-15	DrugMatrix Rat	High	24
BIRC3	Birc3	-1.0658	1.01179e-32	2.14618e-30	Open TG-GATEs Human	High	24
Fblim1	Fblim1	-1.06542	0.000134434	0.000783586	DrugMatrix Rat	High	24
Ect2	Ect2	-1.06532	6.87885e-08	6.99571e-07	Open TG-GATEs Rat	High	24
FAM216A	Fam216a	-1.06478	1.71509e-34	3.97641e-32	Open TG-GATEs Human	High	24
Bbox1	Bbox1	-1.06468	1.31837e-05	0.000100237	DrugMatrix Rat	High	24
Acyp2	Acyp2	-1.06447	6.32329e-05	0.000400036	DrugMatrix Rat	High	24
Maged2	Maged2	-1.06414	6.62721e-09	1.1408e-07	DrugMatrix Rat	High	24
E2F8	E2f8	-1.0641	3.53274e-07	7.90565e-06	Open TG-GATEs Human	High	24
Mcm8	Mcm8	-1.06302	6.25885e-11	9.14229e-10	Open TG-GATEs Rat	High	24
RT1-M3-1	RT1-M3-1	-1.06293	1.60101e-07	1.97735e-06	DrugMatrix Rat	High	24
Naxe	Naxe	-1.0619	1.36607e-17	1.55158e-15	DrugMatrix Rat	High	24
Gpld1	Gpld1	-1.06177	4.7576e-15	3.23012e-13	DrugMatrix Rat	High	24
Adcy6	Adcy6	-1.06097	1.24663e-12	4.98367e-11	DrugMatrix Rat	High	24
Slc22a17	Slc22a17	-1.06079	1.22896e-15	9.05183e-14	DrugMatrix Rat	High	24
Cyp2t1	Cyp2t1	-1.06066	2.19733e-07	2.6232e-06	DrugMatrix Rat	High	24
Nefh	Nefh	-1.0601	6.65643e-10	8.73603e-09	Open TG-GATEs Rat	High	24
Pola1	Pola1	-1.05928	8.85327e-11	1.27936e-09	Open TG-GATEs Rat	High	24
Tmem218	Tmem218	-1.05862	5.95991e-16	4.643e-14	DrugMatrix Rat	High	24
Maged1	Maged1	-1.05787	2.55466e-10	5.89935e-09	DrugMatrix Rat	High	24
Rragd	Rragd	-1.05751	6.62633e-09	7.6622e-08	Open TG-GATEs Rat	High	24
Espl1	Espl1	-1.0545	3.30009e-09	3.99064e-08	Open TG-GATEs Rat	High	24
Gsta3	Gsta3	-1.05368	0.00615829	0.0214569	DrugMatrix Rat	High	24
Gstm1	Gstm1	-1.05361	2.39378e-18	3.46329e-16	DrugMatrix Rat	High	24
Marc1	Marc1	-1.05192	2.65451e-05	0.000186046	DrugMatrix Rat	High	24
Zc2hc1a	Zc2hc1a	-1.05148	6.64913e-05	0.00041934	DrugMatrix Rat	High	24
Ppp1r14a	Ppp1r14a	-1.05091	1.54488e-06	1.47834e-05	DrugMatrix Rat	High	24
CXCL8	N/A	-1.05	5.00942e-14	3.22203e-12	Open TG-GATEs Human	High	24
Lcp1	Lcp1	-1.04984	1.39094e-35	9.03959e-34	Open TG-GATEs Rat	High	24
Fgfr4	Fgfr4	-1.04844	4.57968e-11	1.26493e-09	DrugMatrix Rat	High	24
PSMB9	Psmb9	-1.04765	1.56748e-32	3.25562e-30	Open TG-GATEs Human	High	24
C4orf46	4930579G24Rik	-1.04739	7.65888e-10	2.76649e-08	Open TG-GATEs Human	High	24
Myrf	Myrf	-1.04715	7.05478e-08	9.5369e-07	DrugMatrix Rat	High	24
Acadvl	Acadvl	-1.04455	3.64084e-18	5.02808e-16	DrugMatrix Rat	High	24
Ttc23	Ttc23	-1.04446	4.02688e-08	5.73052e-07	DrugMatrix Rat	High	24
C1orf112	BC055324	-1.04444	3.69661e-09	1.18621e-07	Open TG-GATEs Human	High	24
Irgm	Irgm	-1.04408	1.3461e-06	1.30664e-05	DrugMatrix Rat	High	24
Rmdn2	Rmdn2	-1.04405	1.94938e-07	2.3573e-06	DrugMatrix Rat	High	24
Angptl3	Angptl3	-1.04237	0.00855475	0.02845	DrugMatrix Rat	High	24
Il18r1	Il18r1	-1.0419	1.30643e-11	2.04864e-10	Open TG-GATEs Rat	High	24
Blm	Blm	-1.04164	3.25825e-12	5.39475e-11	Open TG-GATEs Rat	High	24
Cgn	Cgn	-1.0415	4.0091e-07	4.46649e-06	DrugMatrix Rat	High	24
Anxa3	Anxa3	-1.04142	5.56458e-61	7.35069e-59	Open TG-GATEs Rat	High	24
Srd5a1	Srd5a1	-1.04104	0.000373711	0.00192854	DrugMatrix Rat	High	24
Uhrf1	Uhrf1	-1.0403	5.54104e-08	5.69233e-07	Open TG-GATEs Rat	High	24
Ndufa4l2	Ndufa4l2	-1.03954	0.00238152	0.00951943	DrugMatrix Rat	High	24
TPM1	Tpm1	-1.03951	1.26727e-116	1.94371e-113	Open TG-GATEs Human	High	24
Coq7	Coq7	-1.03854	9.02858e-13	3.70859e-11	DrugMatrix Rat	High	24
Melk	Melk	-1.03823	9.74268e-13	1.70364e-11	Open TG-GATEs Rat	High	24
Sema4a	Sema4a	-1.03778	7.41793e-35	4.67099e-33	Open TG-GATEs Rat	High	24
Myl9	Myl9	-1.03702	2.81673e-12	4.70862e-11	Open TG-GATEs Rat	High	24
Stil	Stil	-1.03697	6.12378e-08	6.24872e-07	Open TG-GATEs Rat	High	24
Rfx5	Rfx5	-1.03696	7.15396e-12	2.31846e-10	DrugMatrix Rat	High	24
Gmnn	Gmnn	-1.03573	3.77665e-15	8.16683e-14	Open TG-GATEs Rat	High	24
GINS2	Gins2	-1.03517	1.50278e-18	1.39367e-16	Open TG-GATEs Human	High	24
Pitpnm1	Pitpnm1	-1.03377	1.047e-14	6.76817e-13	DrugMatrix Rat	High	24
Plk2	Plk2	-1.03327	1.03085e-38	7.54694e-37	Open TG-GATEs Rat	High	24
Csf1	Csf1	-1.03299	3.69584e-16	8.56885e-15	Open TG-GATEs Rat	High	24
Ca4	Ca4	-1.03291	2.47974e-21	7.90978e-20	Open TG-GATEs Rat	High	24
Glyatl2	Glyatl2	-1.03216	9.92932e-07	1.00392e-05	DrugMatrix Rat	High	24
Msn	Msn	-1.03135	2.86767e-29	1.3775e-27	Open TG-GATEs Rat	High	24
ANLN	Anln	-1.03087	2.04441e-13	1.23152e-11	Open TG-GATEs Human	High	24
Pbk	Pbk	-1.0293	2.14364e-10	2.97734e-09	Open TG-GATEs Rat	High	24
Sesn3	Sesn3	-1.02788	1.43176e-16	3.4731e-15	Open TG-GATEs Rat	High	24
Ctf1	Ctf1	-1.0269	2.8076e-08	4.14502e-07	DrugMatrix Rat	High	24
Slc44a4	Slc44a4	-1.02673	6.69327e-06	5.52604e-05	DrugMatrix Rat	High	24
Fgr	Fgr	-1.0252	1.87765e-05	0.000136559	DrugMatrix Rat	High	24
Mybl1	Mybl1	-1.02517	3.00584e-13	5.50044e-12	Open TG-GATEs Rat	High	24
Smim1	Smim1	-1.02409	6.21934e-07	6.63015e-06	DrugMatrix Rat	High	24
Acaa2	Acaa2	-1.02393	6.37821e-06	5.2947e-05	DrugMatrix Rat	High	24
Nt5c2	Nt5c2	-1.02374	2.2801e-10	5.32885e-09	DrugMatrix Rat	High	24
TCF19	Tcf19	-1.02372	1.26832e-12	7.10364e-11	Open TG-GATEs Human	High	24
Prim1	Prim1	-1.02326	3.26952e-23	1.14509e-21	Open TG-GATEs Rat	High	24
Runx1	Runx1	-1.02177	1.49824e-16	3.61271e-15	Open TG-GATEs Rat	High	24
Mpdz	Mpdz	-1.02156	3.97343e-09	4.75755e-08	Open TG-GATEs Rat	High	24
Mal2	Mal2	-1.0198	4.50243e-05	0.000296093	DrugMatrix Rat	High	24
Rarres2	Rarres2	-1.01853	1.30689e-13	6.87561e-12	DrugMatrix Rat	High	24
Prom1	Prom1	-1.01703	1.14841e-10	1.63619e-09	Open TG-GATEs Rat	High	24
Plcd4	Plcd4	-1.01613	2.43223e-10	3.34756e-09	Open TG-GATEs Rat	High	24
Tmem132a	Tmem132a	-1.01566	1.04917e-06	1.05202e-05	DrugMatrix Rat	High	24
Slc15a3	Slc15a3	-1.01558	2.36652e-10	3.26451e-09	Open TG-GATEs Rat	High	24
Neurl3	Neurl3	-1.01313	2.79937e-09	5.13134e-08	DrugMatrix Rat	High	24
Meis1	Meis1	-1.00974	1.42089e-06	1.36939e-05	DrugMatrix Rat	High	24
Uap1l1	Uap1l1	-1.00888	7.15578e-25	2.75203e-23	Open TG-GATEs Rat	High	24
F10	F10	-1.00784	2.11113e-05	0.000151545	DrugMatrix Rat	High	24
Etl4	Etl4	-1.00777	7.72278e-05	0.000478213	DrugMatrix Rat	High	24
Trim21	Trim21	-1.00518	8.34332e-18	1.02421e-15	DrugMatrix Rat	High	24
Rab38	Rab38	-1.00499	4.71794e-07	5.17017e-06	DrugMatrix Rat	High	24
Gnpda1	Gnpda1	-1.00351	2.66303e-13	4.91105e-12	Open TG-GATEs Rat	High	24
Trim59	Trim59	-1.00315	5.30443e-06	4.05694e-05	Open TG-GATEs Rat	High	24
Etnk2	Etnk2	-1.00233	2.49731e-10	5.78091e-09	DrugMatrix Rat	High	24
Cym	Cym	-1.00233	0.0118325	0.0373508	DrugMatrix Rat	High	24
Ska3	Ska3	-1.00113	5.02244e-09	5.91451e-08	Open TG-GATEs Rat	High	24
Vamp5	Vamp5	-1.0008	1.25417e-07	1.59102e-06	DrugMatrix Rat	High	24
Lims2	Lims2	-1.0005	0.000132207	0.000771718	DrugMatrix Rat	High	24
Rbm43	Rbm43	-1.0001	6.22875e-07	6.63433e-06	DrugMatrix Rat	High	24
Cdh1	Cdh1	-1.00007	0.0042926	0.01573	DrugMatrix Rat	High	24
Slc6a8	Slc6a8	1.00078	6.31653e-09	1.08886e-07	DrugMatrix Rat	High	24
Sel1l	Sel1l	1.00119	1.86919e-05	0.000136189	DrugMatrix Rat	High	24
Nr1i2	Nr1i2	1.00149	6.24302e-13	1.11086e-11	Open TG-GATEs Rat	High	24
Laptm5	Laptm5	1.00239	1.46485e-05	0.000109891	DrugMatrix Rat	High	24
Lpcat1	Lpcat1	1.00249	1.07669e-06	1.07519e-05	DrugMatrix Rat	High	24
Phgdh	Phgdh	1.00259	1.285e-06	1.25737e-05	DrugMatrix Rat	High	24
Il7	Il7	1.00289	2.038e-07	2.44983e-06	DrugMatrix Rat	High	24
Dyrk1a	Dyrk1a	1.00363	4.11259e-12	1.43622e-10	DrugMatrix Rat	High	24
Rasl12	Rasl12	1.00375	4.85301e-09	5.73722e-08	Open TG-GATEs Rat	High	24
NCALD	Ncald	1.00465	2.24725e-10	8.92588e-09	Open TG-GATEs Human	High	24
Spg21	Spg21	1.00539	5.56158e-20	1.1265e-17	DrugMatrix Rat	High	24
Cad	Cad	1.00572	5.85596e-12	1.94447e-10	DrugMatrix Rat	High	24
Rprm	Rprm	1.0067	1.03135e-12	1.7957e-11	Open TG-GATEs Rat	High	24
Cyp51	Cyp51	1.00705	2.78447e-12	1.0317e-10	DrugMatrix Rat	High	24
Klkb1	Klkb1	1.00745	3.97624e-23	1.3886e-21	Open TG-GATEs Rat	High	24
Fasn	Fasn	1.01022	4.66949e-30	2.36451e-28	Open TG-GATEs Rat	High	24
Myo5a	Myo5a	1.01075	3.28181e-07	3.7733e-06	DrugMatrix Rat	High	24
ERG28	Erg28	1.01123	2.70083e-63	1.19671e-60	Open TG-GATEs Human	High	24
Siglec5	Siglec5	1.01149	0.00263479	0.0103896	DrugMatrix Rat	High	24
Slc2a1	Slc2a1	1.01285	5.36938e-08	7.46614e-07	DrugMatrix Rat	High	24
Sdad1	Sdad1	1.01305	5.24116e-10	1.13338e-08	DrugMatrix Rat	High	24
Scp2	Scp2	1.01665	2.97742e-69	5.24415e-67	Open TG-GATEs Rat	High	24
Tp53i13	Tp53i13	1.01811	4.6687e-16	1.0746e-14	Open TG-GATEs Rat	High	24
Ubn1	Ubn1	1.0187	7.59519e-12	2.44839e-10	DrugMatrix Rat	High	24
PANK1	Pank1	1.01933	5.12697e-14	3.2765e-12	Open TG-GATEs Human	High	24
Lamtor3	Lamtor3	1.02018	2.5215e-14	1.54767e-12	DrugMatrix Rat	High	24
Vsir	Vsir	1.02102	4.56045e-12	7.38975e-11	Open TG-GATEs Rat	High	24
Mcoln1	Mcoln1	1.02146	4.51936e-29	1.09848e-25	DrugMatrix Rat	High	24
Nckipsd	Nckipsd	1.02158	8.71234e-07	8.91751e-06	DrugMatrix Rat	High	24
Uap1	Uap1	1.02381	8.96683e-06	7.19774e-05	DrugMatrix Rat	High	24
Adgrg2	Adgrg2	1.02457	5.13554e-10	6.82848e-09	Open TG-GATEs Rat	High	24
Cela1	Cela1	1.02525	2.58586e-28	1.16825e-26	Open TG-GATEs Rat	High	24
Rnf145	Rnf145	1.0259	9.45102e-07	9.59551e-06	DrugMatrix Rat	High	24
Igfbp4	Igfbp4	1.02657	1.71829e-19	5.01981e-18	Open TG-GATEs Rat	High	24
Hsd17b10	Hsd17b10	1.02659	3.89105e-54	4.22214e-52	Open TG-GATEs Rat	High	24
Adhfe1	Adhfe1	1.02767	8.41322e-21	2.61498e-19	Open TG-GATEs Rat	High	24
Lilra5	Lilra5	1.02845	1.47169e-08	2.33492e-07	DrugMatrix Rat	High	24
Slc25a33	Slc25a33	1.02869	1.03558e-08	1.7123e-07	DrugMatrix Rat	High	24
Ifrd1	Ifrd1	1.02939	6.22135e-09	1.07699e-07	DrugMatrix Rat	High	24
C5	C5	1.03198	6.92569e-24	2.51247e-22	Open TG-GATEs Rat	High	24
Cdo1	Cdo1	1.03234	1.02596e-27	4.51757e-26	Open TG-GATEs Rat	High	24
Naglu	Naglu	1.03355	2.67951e-12	9.98899e-11	DrugMatrix Rat	High	24
Gjb2	Gjb2	1.03425	0.00115815	0.00515004	DrugMatrix Rat	High	24
SLC38A4	Slc38a4	1.0367	6.06293e-13	3.4939e-11	Open TG-GATEs Human	High	24
Chi3l1	Chi3l1	1.03815	0.000707514	0.00334569	DrugMatrix Rat	High	24
Slc25a37	Slc25a37	1.03815	3.9803e-06	3.45272e-05	DrugMatrix Rat	High	24
Ugcg	Ugcg	1.03818	1.04688e-07	1.35205e-06	DrugMatrix Rat	High	24
Tlcd1	Tlcd1	1.03876	4.69469e-13	8.46506e-12	Open TG-GATEs Rat	High	24
Acsf2	Acsf2	1.04006	3.36458e-09	6.09385e-08	DrugMatrix Rat	High	24
Efna1	Efna1	1.04168	1.48863e-29	7.3542e-28	Open TG-GATEs Rat	High	24
Msmo1	Msmo1	1.04206	4.49684e-49	4.37201e-47	Open TG-GATEs Rat	High	24
Eprs	Eprs	1.04345	3.96276e-19	6.68881e-17	DrugMatrix Rat	High	24
Nfe2l1	Nfe2l1	1.04514	2.59869e-14	1.58469e-12	DrugMatrix Rat	High	24
CREB3L3	Creb3l3	1.04515	1.47981e-06	2.89261e-05	Open TG-GATEs Human	High	24
Chpt1	Chpt1	1.04806	9.44025e-55	1.03358e-52	Open TG-GATEs Rat	High	24
Acsl3	Acsl3	1.04831	2.58861e-17	6.62303e-16	Open TG-GATEs Rat	High	24
Mocs2	Mocs2	1.04862	4.88904e-33	2.87036e-31	Open TG-GATEs Rat	High	24
Secisbp2l	Secisbp2l	1.04874	9.25832e-17	8.6551e-15	DrugMatrix Rat	High	24
Csad	Csad	1.05288	2.20814e-23	7.84666e-22	Open TG-GATEs Rat	High	24
BBOF1	Bbof1	1.05298	2.84856e-10	1.0986e-08	Open TG-GATEs Human	High	24
Hyou1	Hyou1	1.05358	0.0020993	0.00854699	DrugMatrix Rat	High	24
Lgals3	Lgals3	1.05654	8.92909e-09	1.48855e-07	DrugMatrix Rat	High	24
Il23a	Il23a	1.05683	7.83376e-13	1.37379e-11	Open TG-GATEs Rat	High	24
Sc5d	Sc5d	1.05693	3.02999e-52	3.1473e-50	Open TG-GATEs Rat	High	24
Ifnlr1	Ifnlr1	1.05881	1.24197e-08	2.00982e-07	DrugMatrix Rat	High	24
Pltp	Pltp	1.05903	0.0038188	0.0142624	DrugMatrix Rat	High	24
Ppm1h	Ppm1h	1.06167	2.72864e-16	2.30286e-14	DrugMatrix Rat	High	24
AABR07051507.1	AABR07051507.1	1.06283	5.79933e-13	1.03799e-11	Open TG-GATEs Rat	High	24
Mvd	Mvd	1.06529	1.17209e-14	7.45783e-13	DrugMatrix Rat	High	24
Skap2	Skap2	1.06615	2.56407e-08	3.82815e-07	DrugMatrix Rat	High	24
Macrod1	Macrod1	1.06758	4.2545e-11	6.29779e-10	Open TG-GATEs Rat	High	24
Snx10	Snx10	1.06976	0.000179238	0.00100613	DrugMatrix Rat	High	24
Col3a1	Col3a1	1.07079	3.28258e-20	9.85018e-19	Open TG-GATEs Rat	High	24
Mmp9	Mmp9	1.07257	0.00194112	0.00800491	DrugMatrix Rat	High	24
Csrp3	Csrp3	1.07379	5.02596e-07	5.47807e-06	DrugMatrix Rat	High	24
Khk	Khk	1.07402	1.26352e-37	8.82503e-36	Open TG-GATEs Rat	High	24
Slk	Slk	1.07404	7.52839e-08	1.00431e-06	DrugMatrix Rat	High	24
Sts	Sts	1.07427	5.85709e-19	1.64391e-17	Open TG-GATEs Rat	High	24
Clec10a	Clec10a	1.07723	2.5529e-09	3.13704e-08	Open TG-GATEs Rat	High	24
RASSF6	Rassf6	1.07872	4.63437e-15	3.20849e-13	Open TG-GATEs Human	High	24
Lonp2	Lonp2	1.07881	5.48184e-57	6.40585e-55	Open TG-GATEs Rat	High	24
Cyp3a18	Cyp3a18	1.08126	1.71665e-52	1.79849e-50	Open TG-GATEs Rat	High	24
Apob	Apob	1.08246	3.46123e-33	2.05192e-31	Open TG-GATEs Rat	High	24
SCD	Scd2	1.08438	6.87519e-38	1.85249e-35	Open TG-GATEs Human	High	24
Lin54	Lin54	1.0849	6.5946e-06	5.4557e-05	DrugMatrix Rat	High	24
Aspdh	Aspdh	1.08508	1.90713e-19	5.54481e-18	Open TG-GATEs Rat	High	24
Myof	Myof	1.08521	0.0114719	0.0363446	DrugMatrix Rat	High	24
Akap1	Akap1	1.08703	1.1458e-09	2.29997e-08	DrugMatrix Rat	High	24
Eva1a	Eva1a	1.08749	1.96952e-15	4.35192e-14	Open TG-GATEs Rat	High	24
Ptprz1	Ptprz1	1.08954	9.92844e-08	1.28499e-06	DrugMatrix Rat	High	24
Cyp2t1	Cyp2t1	1.09297	7.70192e-28	3.40369e-26	Open TG-GATEs Rat	High	24
Tpcn2	Tpcn2	1.09387	5.39834e-22	1.80236e-20	Open TG-GATEs Rat	High	24
Slco2b1	Slco2b1	1.09411	2.11156e-22	7.12828e-21	Open TG-GATEs Rat	High	24
Mmp13	Mmp13	1.09422	5.36849e-11	7.88915e-10	Open TG-GATEs Rat	High	24
Trim59	Trim59	1.09481	4.62127e-05	0.000303088	DrugMatrix Rat	High	24
HSD17B2	Hsd17b2	1.09523	1.20125e-42	3.68488e-40	Open TG-GATEs Human	High	24
Txndc12	Txndc12	1.09646	3.12981e-25	3.16971e-22	DrugMatrix Rat	High	24
Fabp7	Fabp7	1.09661	7.05757e-19	1.95377e-17	Open TG-GATEs Rat	High	24
Slc7a2	Slc7a2	1.09774	1.33677e-07	1.30909e-06	Open TG-GATEs Rat	High	24
Abhd15	Abhd15	1.10207	1.28906e-14	2.68713e-13	Open TG-GATEs Rat	High	24
GRAMD1C	Gramd1c	1.10225	8.80062e-09	2.63873e-07	Open TG-GATEs Human	High	24
Hsd17b4	Hsd17b4	1.10248	2.87193e-48	2.70562e-46	Open TG-GATEs Rat	High	24
Utp6	Utp6	1.10476	6.42657e-07	6.80925e-06	DrugMatrix Rat	High	24
Atf6	Atf6	1.10769	5.84169e-11	1.57764e-09	DrugMatrix Rat	High	24
Tnfrsf9	Tnfrsf9	1.10954	2.31874e-13	4.28915e-12	Open TG-GATEs Rat	High	24
Gys2	Gys2	1.10957	1.08899e-18	2.98075e-17	Open TG-GATEs Rat	High	24
SGK2	Sgk2	1.1113	1.22021e-21	1.40635e-19	Open TG-GATEs Human	High	24
SYT17	Syt17	1.11185	2.5913e-22	3.11253e-20	Open TG-GATEs Human	High	24
Sgk1	Sgk1	1.11345	5.57287e-05	0.000358724	DrugMatrix Rat	High	24
Abhd3	Abhd3	1.11693	6.5388e-14	1.27759e-12	Open TG-GATEs Rat	High	24
LOC360919	LOC360919	1.11717	2.90366e-23	1.02582e-21	Open TG-GATEs Rat	High	24
Tnik	Tnik	1.11859	6.55312e-11	1.74267e-09	DrugMatrix Rat	High	24
Cyp2j4	Cyp2j4	1.1215	1.70554e-28	7.91125e-27	Open TG-GATEs Rat	High	24
Ptrh1	Ptrh1	1.1225	6.77598e-07	7.11741e-06	DrugMatrix Rat	High	24
Xpot	Xpot	1.12303	3.28371e-17	3.44025e-15	DrugMatrix Rat	High	24
Eif1a	Eif1a	1.12823	1.67386e-13	8.5115e-12	DrugMatrix Rat	High	24
Yars1	Yars1	1.12989	7.32455e-26	8.90153e-23	DrugMatrix Rat	High	24
Acadm	Acadm	1.13195	1.51571e-62	2.02422e-60	Open TG-GATEs Rat	High	24
Rufy1	Rufy1	1.13412	6.4638e-17	6.49212e-15	DrugMatrix Rat	High	24
Lratd2	Lratd2	1.13479	1.35678e-06	1.31506e-05	DrugMatrix Rat	High	24
Dnajb6	Dnajb6	1.13517	2.60127e-12	9.75719e-11	DrugMatrix Rat	High	24
Acsm2	Acsm2	1.13528	2.68533e-38	1.94255e-36	Open TG-GATEs Rat	High	24
AABR07029605.1	AABR07029605.1	1.13529	7.05498e-07	7.37859e-06	DrugMatrix Rat	High	24
Ugt2b10	Ugt2b10	1.13687	3.46048e-33	2.05192e-31	Open TG-GATEs Rat	High	24
Gjb1	Gjb1	1.1369	1.10404e-37	7.75569e-36	Open TG-GATEs Rat	High	24
Eif2b3	Eif2b3	1.13726	3.82843e-13	1.74258e-11	DrugMatrix Rat	High	24
RHOU	Rhou	1.13828	1.74294e-33	3.81896e-31	Open TG-GATEs Human	High	24
Ypel2	Ypel2	1.14069	3.8268e-10	8.50222e-09	DrugMatrix Rat	High	24
Dusp7	Dusp7	1.14102	2.94955e-07	3.41389e-06	DrugMatrix Rat	High	24
Mmab	Mmab	1.14115	2.09413e-15	4.61886e-14	Open TG-GATEs Rat	High	24
PAH	Pah	1.14198	7.03587e-31	1.33608e-28	Open TG-GATEs Human	High	24
STXBP1	Stxbp1	1.14263	3.49484e-10	1.33238e-08	Open TG-GATEs Human	High	24
Irak3	Irak3	1.14383	3.07078e-19	5.40858e-17	DrugMatrix Rat	High	24
Gpr137b	Gpr137b	1.1439	2.7243e-08	4.04254e-07	DrugMatrix Rat	High	24
Atp1b1	Atp1b1	1.14595	1.39981e-12	5.55943e-11	DrugMatrix Rat	High	24
Gale	Gale	1.14612	2.09376e-30	1.08279e-28	Open TG-GATEs Rat	High	24
Adcy10	Adcy10	1.147	1.93025e-10	2.6871e-09	Open TG-GATEs Rat	High	24
Lgmn	Lgmn	1.14737	7.51978e-13	3.14048e-11	DrugMatrix Rat	High	24
Lrg1	Lrg1	1.14908	1.92607e-15	4.26368e-14	Open TG-GATEs Rat	High	24
CAPN12	Capn12	1.14952	2.95481e-10	1.13737e-08	Open TG-GATEs Human	High	24
Slc10a1	Slc10a1	1.14955	8.84817e-20	2.61635e-18	Open TG-GATEs Rat	High	24
Mbl1	Mbl1	1.15073	1.47668e-44	1.26381e-42	Open TG-GATEs Rat	High	24
ACMSD	Acmsd	1.1539	6.68793e-21	7.44975e-19	Open TG-GATEs Human	High	24
Tlcd1	Tlcd1	1.15563	9.06667e-11	2.30036e-09	DrugMatrix Rat	High	24
Oser1	Oser1	1.15573	8.16856e-06	6.6492e-05	DrugMatrix Rat	High	24
Cfap126	Cfap126	1.15636	8.93518e-09	1.01866e-07	Open TG-GATEs Rat	High	24
Pcsk9	Pcsk9	1.15964	8.47956e-63	1.14502e-60	Open TG-GATEs Rat	High	24
Ssx2ip	Ssx2ip	1.16092	2.81042e-08	4.14502e-07	DrugMatrix Rat	High	24
Sipa1l3	Sipa1l3	1.16653	7.34621e-17	7.25841e-15	DrugMatrix Rat	High	24
Cebpb	Cebpb	1.1673	4.60118e-07	5.05589e-06	DrugMatrix Rat	High	24
Herpud1	Herpud1	1.16921	9.55757e-07	9.6875e-06	DrugMatrix Rat	High	24
Glyctk	Glyctk	1.17216	6.04427e-31	3.20769e-29	Open TG-GATEs Rat	High	24
Stc2	Stc2	1.17225	3.6146e-11	1.02397e-09	DrugMatrix Rat	High	24
Pla2g15	Pla2g15	1.17235	1.24888e-17	1.44549e-15	DrugMatrix Rat	High	24
Acadvl	Acadvl	1.17451	1.01522e-64	1.4865e-62	Open TG-GATEs Rat	High	24
SQLE	Sqle	1.17668	3.62388e-79	2.58059e-76	Open TG-GATEs Human	High	24
Sesn2	Sesn2	1.17699	1.98856e-13	9.86408e-12	DrugMatrix Rat	High	24
SLC17A1	Slc17a1	1.1776	2.03626e-09	6.82371e-08	Open TG-GATEs Human	High	24
Gid4	Gid4	1.17927	1.25835e-34	1.52927e-30	DrugMatrix Rat	High	24
Hmgcr	Hmgcr	1.17956	2.27649e-60	2.91224e-58	Open TG-GATEs Rat	High	24
Zfand2b	Zfand2b	1.17963	1.43563e-08	2.28366e-07	DrugMatrix Rat	High	24
Slc22a7	Slc22a7	1.18147	5.89984e-46	5.3508e-44	Open TG-GATEs Rat	High	24
Fabp5	Fabp5	1.18282	1.62013e-14	1.01492e-12	DrugMatrix Rat	High	24
Cd68	Cd68	1.18484	0.00229245	0.00921909	DrugMatrix Rat	High	24
CYP2C9	N/A	1.18509	9.43695e-65	4.48008e-62	Open TG-GATEs Human	High	24
Sqle	Sqle	1.18602	4.3874e-17	4.48068e-15	DrugMatrix Rat	High	24
Hsd17b7	Hsd17b7	1.1862	8.4398e-10	1.72966e-08	DrugMatrix Rat	High	24
Commd6	Commd6	1.18641	6.39263e-11	1.70372e-09	DrugMatrix Rat	High	24
Chchd10	Chchd10	1.18683	3.8055e-71	7.00732e-69	Open TG-GATEs Rat	High	24
Slfn13	Slfn13	1.18687	1.95032e-09	3.69769e-08	DrugMatrix Rat	High	24
Tbcc	Tbcc	1.18752	2.95848e-19	5.28742e-17	DrugMatrix Rat	High	24
Fcna	Fcna	1.18875	0.00229074	0.00921603	DrugMatrix Rat	High	24
Aspg	Aspg	1.1901	1.41635e-05	0.000106714	DrugMatrix Rat	High	24
Ecscr	Ecscr	1.19056	4.80594e-12	7.74623e-11	Open TG-GATEs Rat	High	24
LOC685203	LOC685203	1.19108	1.18047e-09	1.50854e-08	Open TG-GATEs Rat	High	24
Arl8b	Arl8b	1.19532	1.94559e-18	2.8835e-16	DrugMatrix Rat	High	24
Pecr	Pecr	1.19583	1.59863e-79	3.34968e-77	Open TG-GATEs Rat	High	24
Pcolce	Pcolce	1.19977	5.18616e-14	1.02151e-12	Open TG-GATEs Rat	High	24
Atf3	Atf3	1.20025	2.56184e-07	3.00522e-06	DrugMatrix Rat	High	24
ACLY	Acly	1.20048	6.13116e-82	5.09372e-79	Open TG-GATEs Human	High	24
Cxcl12	Cxcl12	1.20432	3.24562e-25	1.2683e-23	Open TG-GATEs Rat	High	24
Rbp4	Rbp4	1.20486	3.67616e-80	7.97792e-78	Open TG-GATEs Rat	High	24
Nbr1	Nbr1	1.20587	1.2184e-12	4.88685e-11	DrugMatrix Rat	High	24
MTTP	Mttp	1.20604	1.17133e-14	7.8111e-13	Open TG-GATEs Human	High	24
Napsa	Napsa	1.20636	1.1525e-15	2.59376e-14	Open TG-GATEs Rat	High	24
Chdh	Chdh	1.20676	1.859e-37	1.28366e-35	Open TG-GATEs Rat	High	24
Grn	Grn	1.20693	1.57289e-20	3.60666e-18	DrugMatrix Rat	High	24
Phf7	Phf7	1.20803	2.99564e-20	6.38703e-18	DrugMatrix Rat	High	24
Il9r	Il9r	1.20847	7.68291e-12	2.47012e-10	DrugMatrix Rat	High	24
MRC1	Mrc1	1.20958	1.66607e-13	1.00666e-11	Open TG-GATEs Human	High	24
GJB1	Gjb1	1.20992	1.12724e-22	1.37889e-20	Open TG-GATEs Human	High	24
A2M	A2m	1.21048	1.88027e-67	9.37268e-65	Open TG-GATEs Human	High	24
ABCB4	Abcb4	1.21139	1.77903e-32	3.65691e-30	Open TG-GATEs Human	High	24
Crot	Crot	1.21296	1.30653e-45	1.1506e-43	Open TG-GATEs Rat	High	24
Sapcd2	Sapcd2	1.21564	4.12358e-07	4.57661e-06	DrugMatrix Rat	High	24
Fah	Fah	1.21646	5.36445e-44	4.49615e-42	Open TG-GATEs Rat	High	24
Osbp	Osbp	1.21661	5.66161e-10	1.21564e-08	DrugMatrix Rat	High	24
Pcsk9	Pcsk9	1.22216	3.36216e-08	4.84127e-07	DrugMatrix Rat	High	24
Angptl2	Angptl2	1.22319	9.73711e-22	3.22155e-19	DrugMatrix Rat	High	24
Ap1s2	Ap1s2	1.22381	2.50397e-09	4.66014e-08	DrugMatrix Rat	High	24
Gpat3	Gpat3	1.22652	1.92139e-05	0.000139407	DrugMatrix Rat	High	24
Nabp1	Nabp1	1.22734	7.38475e-13	3.10435e-11	DrugMatrix Rat	High	24
Klf15	Klf15	1.2278	2.27131e-11	6.68358e-10	DrugMatrix Rat	High	24
Mapk6	Mapk6	1.22854	6.44209e-18	8.41836e-16	DrugMatrix Rat	High	24
Acot7	Acot7	1.22916	1.65734e-38	1.20609e-36	Open TG-GATEs Rat	High	24
Hps5	Hps5	1.23191	2.37888e-65	3.70648e-63	Open TG-GATEs Rat	High	24
Rab5a	Rab5a	1.23282	7.60409e-10	1.58323e-08	DrugMatrix Rat	High	24
NSDHL	Nsdhl	1.23282	1.07406e-74	6.90825e-72	Open TG-GATEs Human	High	24
Pxmp4	Pxmp4	1.23438	7.31003e-49	7.0507e-47	Open TG-GATEs Rat	High	24
Idi1	Idi1	1.23741	8.88448e-12	2.83394e-10	DrugMatrix Rat	High	24
Gstm7	Gstm7	1.23751	3.85662e-25	1.50223e-23	Open TG-GATEs Rat	High	24
Tollip	Tollip	1.23842	2.55818e-10	5.89935e-09	DrugMatrix Rat	High	24
ALDOB	Aldob	1.2399	1.24875e-118	2.07491e-115	Open TG-GATEs Human	High	24
Sult1b1	Sult1b1	1.24122	9.4522e-22	3.11308e-20	Open TG-GATEs Rat	High	24
Slc2a13	Slc2a13	1.24281	2.08992e-13	1.02415e-11	DrugMatrix Rat	High	24
Pim3	Pim3	1.24637	7.81987e-09	1.32336e-07	DrugMatrix Rat	High	24
Sema3b	Sema3b	1.24701	1.24581e-08	2.01334e-07	DrugMatrix Rat	High	24
S1pr1	S1pr1	1.25127	7.56631e-16	1.72197e-14	Open TG-GATEs Rat	High	24
Fbxo32	Fbxo32	1.25143	1.36508e-09	2.66288e-08	DrugMatrix Rat	High	24
Yae1	Yae1	1.25285	9.05724e-18	1.10073e-15	DrugMatrix Rat	High	24
GBA3	N/A	1.2535	1.70417e-19	1.68216e-17	Open TG-GATEs Human	High	24
Dhcr24	Dhcr24	1.25927	4.68631e-65	7.11909e-63	Open TG-GATEs Rat	High	24
FDFT1	Fdft1	1.26348	2.44318e-139	6.95924e-136	Open TG-GATEs Human	High	24
Anpep	Anpep	1.26497	1.27355e-09	2.51665e-08	DrugMatrix Rat	High	24
AABR07009834.1	AABR07009834.1	1.26567	1.07634e-11	3.38879e-10	DrugMatrix Rat	High	24
Asns	Asns	1.2673	7.49241e-16	5.76299e-14	DrugMatrix Rat	High	24
Dgat2	Dgat2	1.27037	7.03293e-17	7.00583e-15	DrugMatrix Rat	High	24
Rxrg	Rxrg	1.27097	2.57718e-27	1.11065e-25	Open TG-GATEs Rat	High	24
Txnrd3	Txnrd3	1.27258	1.68689e-20	3.79644e-18	DrugMatrix Rat	High	24
C3orf85	Gm5485	1.27259	4.4446e-14	2.8773e-12	Open TG-GATEs Human	High	24
LINC02532	N/A	1.27617	7.39525e-27	1.16105e-24	Open TG-GATEs Human	High	24
Aacs	Aacs	1.27909	1.55675e-28	7.27661e-27	Open TG-GATEs Rat	High	24
Cst6	Cst6	1.28046	1.71536e-11	5.19871e-10	DrugMatrix Rat	High	24
Runx1	Runx1	1.28211	3.92232e-07	4.39336e-06	DrugMatrix Rat	High	24
Itpr3	Itpr3	1.28543	1.46308e-16	1.32693e-14	DrugMatrix Rat	High	24
Rassf4	Rassf4	1.28721	5.23133e-14	3.02745e-12	DrugMatrix Rat	High	24
Masp2	Masp2	1.28737	1.61054e-81	3.6246e-79	Open TG-GATEs Rat	High	24
Fnip2	Fnip2	1.28912	4.16271e-09	7.39612e-08	DrugMatrix Rat	High	24
Pla2g2a	Pla2g2a	1.28934	6.4762e-15	1.37597e-13	Open TG-GATEs Rat	High	24
Fundc2	Fundc2	1.2897	1.34409e-08	2.14931e-07	DrugMatrix Rat	High	24
Fut1	Fut1	1.29063	4.93826e-21	1.25031e-18	DrugMatrix Rat	High	24
Pigy	Pigy	1.29087	5.85968e-20	1.16742e-17	DrugMatrix Rat	High	24
Cnppd1	Cnppd1	1.29452	1.38384e-11	4.29026e-10	DrugMatrix Rat	High	24
CLRN3	Clrn3	1.2957	4.30299e-15	3.02104e-13	Open TG-GATEs Human	High	24
Marc1	Marc1	1.29994	2.27458e-43	1.84286e-41	Open TG-GATEs Rat	High	24
Mmp12	Mmp12	1.30467	0.00347904	0.0131634	DrugMatrix Rat	High	24
Hnf4a	Hnf4a	1.30711	9.72841e-59	1.18229e-56	Open TG-GATEs Rat	High	24
Hspb8	Hspb8	1.30746	5.33974e-14	3.07424e-12	DrugMatrix Rat	High	24
AC021074.3	N/A	1.30899	6.23254e-25	8.81351e-23	Open TG-GATEs Human	High	24
Slc6a6	Slc6a6	1.30918	5.19768e-06	4.39273e-05	DrugMatrix Rat	High	24
Bdh1	Bdh1	1.31056	5.40222e-41	4.12913e-39	Open TG-GATEs Rat	High	24
Fcgr3a	Fcgr3a	1.3109	0.00274567	0.0107743	DrugMatrix Rat	High	24
Mvk	Mvk	1.31215	1.02521e-35	6.73483e-34	Open TG-GATEs Rat	High	24
HAL	Hal	1.31437	2.02089e-43	6.60567e-41	Open TG-GATEs Human	High	24
Hipk3	Hipk3	1.31444	2.9331e-08	4.28953e-07	DrugMatrix Rat	High	24
Plin5	Plin5	1.31525	2.60103e-19	7.45525e-18	Open TG-GATEs Rat	High	24
Fkbp5	Fkbp5	1.31559	6.97369e-18	8.82826e-16	DrugMatrix Rat	High	24
DHCR7	Dhcr7	1.3174	1.88825e-101	2.35312e-98	Open TG-GATEs Human	High	24
Slc6a12	Slc6a12	1.31802	4.68403e-25	1.81869e-23	Open TG-GATEs Rat	High	24
Renbp	Renbp	1.32656	6.58058e-18	8.50785e-16	DrugMatrix Rat	High	24
Flcn	Flcn	1.32852	2.83286e-19	5.13848e-17	DrugMatrix Rat	High	24
Rab30	Rab30	1.32889	1.07442e-10	2.67571e-09	DrugMatrix Rat	High	24
Cd69	Cd69	1.3291	1.77539e-05	0.0001299	DrugMatrix Rat	High	24
Aacs	Aacs	1.32991	1.86907e-18	2.80429e-16	DrugMatrix Rat	High	24
Klf5	Klf5	1.3307	6.52496e-07	6.89546e-06	DrugMatrix Rat	High	24
Mpc2	Mpc2	1.33537	1.12688e-67	1.80197e-65	Open TG-GATEs Rat	High	24
Anxa8	Anxa8	1.33699	2.95223e-19	8.40245e-18	Open TG-GATEs Rat	High	24
Tmod1	Tmod1	1.33901	7.30281e-15	4.79736e-13	DrugMatrix Rat	High	24
Ackr3	Ackr3	1.34151	1.91695e-24	7.2126e-23	Open TG-GATEs Rat	High	24
Psph	Psph	1.34429	8.91611e-17	8.3998e-15	DrugMatrix Rat	High	24
Adh6	Adh6	1.34488	5.944e-07	6.35893e-06	DrugMatrix Rat	High	24
Ldlr	Ldlr	1.34624	9.95295e-18	1.17553e-15	DrugMatrix Rat	High	24
Spns2	Spns2	1.34667	1.43655e-21	4.69311e-20	Open TG-GATEs Rat	High	24
Slc7a1	Slc7a1	1.35449	8.62477e-17	8.25329e-15	DrugMatrix Rat	High	24
Gramd1c	Gramd1c	1.35765	9.38393e-33	5.43062e-31	Open TG-GATEs Rat	High	24
PCSK9	Pcsk9	1.36346	9.55712e-30	1.71675e-27	Open TG-GATEs Human	High	24
Ctns	Ctns	1.3647	2.96602e-23	1.38639e-20	DrugMatrix Rat	High	24
Acpp	Acpp	1.36518	1.2682e-35	8.28626e-34	Open TG-GATEs Rat	High	24
TDO2	Tdo2	1.36836	1.01574e-45	3.4327e-43	Open TG-GATEs Human	High	24
Tmem38b	Tmem38b	1.36878	6.2764e-15	4.1455e-13	DrugMatrix Rat	High	24
Cflar	Cflar	1.36964	1.57604e-11	4.82458e-10	DrugMatrix Rat	High	24
Slc25a20	Slc25a20	1.37092	2.40893e-48	2.28717e-46	Open TG-GATEs Rat	High	24
Klf2	Klf2	1.37178	6.41017e-58	7.56338e-56	Open TG-GATEs Rat	High	24
Lmo7	Lmo7	1.37186	3.77969e-07	4.27298e-06	DrugMatrix Rat	High	24
Acot2	Acot2	1.37334	2.27015e-58	2.73159e-56	Open TG-GATEs Rat	High	24
Atp6v0b	Atp6v0b	1.37419	3.54474e-24	2.35785e-21	DrugMatrix Rat	High	24
Arg1	Arg1	1.37613	9.65078e-53	1.01988e-50	Open TG-GATEs Rat	High	24
Slc30a10	Slc30a10	1.37699	1.72886e-14	3.57936e-13	Open TG-GATEs Rat	High	24
Atp6v1b2	Atp6v1b2	1.37868	2.72135e-19	5.011e-17	DrugMatrix Rat	High	24
Plekhb1	Plekhb1	1.38265	5.87776e-24	2.1387e-22	Open TG-GATEs Rat	High	24
Uap1l1	Uap1l1	1.38292	1.2649e-17	1.45022e-15	DrugMatrix Rat	High	24
Adtrp	Adtrp	1.38311	8.55551e-70	1.52905e-67	Open TG-GATEs Rat	High	24
Sema4g	Sema4g	1.38326	5.40756e-23	1.87766e-21	Open TG-GATEs Rat	High	24
Ebp	Ebp	1.38564	1.76521e-72	3.40518e-70	Open TG-GATEs Rat	High	24
Tmem189	Tmem189	1.38597	2.87275e-13	1.36912e-11	DrugMatrix Rat	High	24
TMEM97	Tmem97	1.38848	4.88203e-165	3.24476e-161	Open TG-GATEs Human	High	24
Chka	Chka	1.39026	2.0399e-08	3.13017e-07	DrugMatrix Rat	High	24
Abhd1	Abhd1	1.39245	4.27577e-27	1.82328e-25	Open TG-GATEs Rat	High	24
Tmem100	Tmem100	1.3986	2.15406e-28	9.87862e-27	Open TG-GATEs Rat	High	24
Stard4	Stard4	1.39979	5.55414e-39	4.09088e-37	Open TG-GATEs Rat	High	24
Elovl2	Elovl2	1.40051	1.2757e-17	3.29162e-16	Open TG-GATEs Rat	High	24
IDI2-AS1	N/A	1.40093	5.95764e-10	2.17962e-08	Open TG-GATEs Human	High	24
Riok3	Riok3	1.40656	1.71387e-13	8.6426e-12	DrugMatrix Rat	High	24
Uroc1	Uroc1	1.40938	3.63291e-28	1.62319e-26	Open TG-GATEs Rat	High	24
Gprc5a	Gprc5a	1.41331	2.04615e-06	1.90259e-05	DrugMatrix Rat	High	24
Ppcs	Ppcs	1.41421	2.69573e-83	6.30023e-81	Open TG-GATEs Rat	High	24
LSS	Lss	1.4155	1.045e-55	4.3409e-53	Open TG-GATEs Human	High	24
Ern1	Ern1	1.41696	1.82827e-13	9.18139e-12	DrugMatrix Rat	High	24
TSC22D3	Tsc22d3	1.41787	4.05232e-75	2.69331e-72	Open TG-GATEs Human	High	24
Acot2	Acot2	1.41824	9.13677e-09	1.519e-07	DrugMatrix Rat	High	24
Sqle	Sqle	1.42422	1.9607e-46	1.80518e-44	Open TG-GATEs Rat	High	24
Sult1e1	Sult1e1	1.4266	1.79605e-15	3.99769e-14	Open TG-GATEs Rat	High	24
Dennd5a	Dennd5a	1.42779	7.20128e-21	1.78606e-18	DrugMatrix Rat	High	24
Alpl	Alpl	1.42825	2.94008e-32	1.64658e-30	Open TG-GATEs Rat	High	24
POR	Por	1.42984	4.70909e-54	1.84107e-51	Open TG-GATEs Human	High	24
Abcb4	Abcb4	1.43173	1.66515e-12	6.52794e-11	DrugMatrix Rat	High	24
TM7SF2	Tm7sf2	1.43454	2.36871e-31	4.63037e-29	Open TG-GATEs Human	High	24
Apon	Apon	1.43455	3.00696e-34	1.86425e-32	Open TG-GATEs Rat	High	24
ACSL1	Acsl1	1.43592	2.11391e-92	2.10747e-89	Open TG-GATEs Human	High	24
Sgms2	Sgms2	1.4363	1.38093e-16	1.27139e-14	DrugMatrix Rat	High	24
SHMT1	Shmt1	1.43772	2.29307e-95	2.54008e-92	Open TG-GATEs Human	High	24
Gnpda1	Gnpda1	1.43865	4.52009e-19	7.43509e-17	DrugMatrix Rat	High	24
Slc38a7	Slc38a7	1.4444	2.82602e-34	1.71723e-30	DrugMatrix Rat	High	24
Rnf125	Rnf125	1.44517	1.70237e-28	7.91125e-27	Open TG-GATEs Rat	High	24
AABR07035782.1	AABR07035782.1	1.44872	1.5547e-29	7.63993e-28	Open TG-GATEs Rat	High	24
Cd74	Cd74	1.44951	0.016602	0.0497445	DrugMatrix Rat	High	24
Gnat1	Gnat1	1.45136	1.91499e-25	7.55611e-24	Open TG-GATEs Rat	High	24
CIDEC	Cidec	1.45407	2.58044e-27	4.14931e-25	Open TG-GATEs Human	High	24
Cox6a2	Cox6a2	1.45575	0.0100169	0.032385	DrugMatrix Rat	High	24
Pmvk	Pmvk	1.45934	4.85626e-53	5.17703e-51	Open TG-GATEs Rat	High	24
Fahd1	Fahd1	1.46242	1.95054e-19	5.65749e-18	Open TG-GATEs Rat	High	24
Gpnmb	Gpnmb	1.46247	3.59598e-14	2.16346e-12	DrugMatrix Rat	High	24
Akr1d1	Akr1d1	1.46301	1.94958e-07	1.87446e-06	Open TG-GATEs Rat	High	24
Erg28	Erg28	1.46423	1.17756e-63	1.64493e-61	Open TG-GATEs Rat	High	24
Cables1	Cables1	1.46597	2.32797e-23	1.13167e-20	DrugMatrix Rat	High	24
Vldlr	Vldlr	1.47155	5.6424e-07	6.07909e-06	DrugMatrix Rat	High	24
Cntf	Cntf	1.48138	9.0327e-13	3.70859e-11	DrugMatrix Rat	High	24
FDPS	Fdps	1.4853	1.99729e-73	1.2445e-70	Open TG-GATEs Human	High	24
Fgf21	Fgf21	1.48669	1.56077e-39	1.17087e-37	Open TG-GATEs Rat	High	24
Grb10	Grb10	1.48897	2.56456e-17	2.71018e-15	DrugMatrix Rat	High	24
Arhgef2	Arhgef2	1.49039	1.17731e-10	2.9081e-09	DrugMatrix Rat	High	24
ACAT2	Acat2	1.49351	9.796e-94	1.02801e-90	Open TG-GATEs Human	High	24
Serpine2	Serpine2	1.50526	9.14586e-22	3.02037e-20	Open TG-GATEs Rat	High	24
Aldh1a1	Aldh1a1	1.51587	7.28243e-30	3.64211e-28	Open TG-GATEs Rat	High	24
Gpd1	Gpd1	1.51696	1.0494e-59	1.32847e-57	Open TG-GATEs Rat	High	24
Rapgef1	Rapgef1	1.52204	3.58576e-07	4.08796e-06	DrugMatrix Rat	High	24
Ctss	Ctss	1.52375	1.10427e-07	1.42012e-06	DrugMatrix Rat	High	24
Gfpt2	Gfpt2	1.52676	1.11673e-30	5.87514e-29	Open TG-GATEs Rat	High	24
Tecpr1	Tecpr1	1.5306	3.73333e-22	1.33445e-19	DrugMatrix Rat	High	24
Hamp	Hamp	1.53213	0.00103992	0.00468253	DrugMatrix Rat	High	24
Acat1	Acat1	1.53541	1.96054e-75	3.97107e-73	Open TG-GATEs Rat	High	24
Ahnak	Ahnak	1.53737	9.48468e-05	0.000574041	DrugMatrix Rat	High	24
Pfkp	Pfkp	1.53794	4.54909e-06	3.90156e-05	DrugMatrix Rat	High	24
Ppp1r15a	Ppp1r15a	1.54497	5.00492e-11	1.36685e-09	DrugMatrix Rat	High	24
FDPSP5	N/A	1.54744	2.30696e-26	3.48474e-24	Open TG-GATEs Human	High	24
Clec7a	Clec7a	1.55524	6.11016e-08	8.38113e-07	DrugMatrix Rat	High	24
Niban1	Niban1	1.56122	5.74349e-13	2.51006e-11	DrugMatrix Rat	High	24
Tmem150a	Tmem150a	1.56449	2.97187e-58	3.54089e-56	Open TG-GATEs Rat	High	24
Casp4	Casp4	1.56549	8.77643e-16	6.62484e-14	DrugMatrix Rat	High	24
Taf4b	Taf4b	1.56709	2.83251e-10	6.45845e-09	DrugMatrix Rat	High	24
Rab15	Rab15	1.57196	3.46792e-13	1.60249e-11	DrugMatrix Rat	High	24
G0s2	G0s2	1.57995	1.80848e-44	1.53696e-42	Open TG-GATEs Rat	High	24
Ampd3	Ampd3	1.58048	1.74471e-12	6.81784e-11	DrugMatrix Rat	High	24
Etfdh	Etfdh	1.58706	1.1692e-90	3.2294e-88	Open TG-GATEs Rat	High	24
Arhgap22	Arhgap22	1.58862	6.12933e-14	3.41696e-12	DrugMatrix Rat	High	24
MVD	Mvd	1.5992	5.5455e-35	1.33219e-32	Open TG-GATEs Human	High	24
Grem2	Grem2	1.6018	5.78874e-44	4.78575e-42	Open TG-GATEs Rat	High	24
Fosl1	Fosl1	1.60558	1.02657e-06	1.03277e-05	DrugMatrix Rat	High	24
A1cf	A1cf	1.61245	2.00451e-23	7.16494e-22	Open TG-GATEs Rat	High	24
Dhcr7	Dhcr7	1.62366	1.75502e-68	3.00406e-66	Open TG-GATEs Rat	High	24
Emp2	Emp2	1.6238	5.9903e-06	4.99315e-05	DrugMatrix Rat	High	24
Irs2	Irs2	1.62739	1.61504e-10	3.88666e-09	DrugMatrix Rat	High	24
Oplah	Oplah	1.63215	7.535e-30	3.75299e-28	Open TG-GATEs Rat	High	24
LOC685203	LOC685203	1.64232	1.33433e-08	2.13933e-07	DrugMatrix Rat	High	24
Stx3	Stx3	1.65461	3.23796e-22	1.22972e-19	DrugMatrix Rat	High	24
Maff	Maff	1.66088	4.28795e-06	3.69585e-05	DrugMatrix Rat	High	24
Sh2b2	Sh2b2	1.66351	2.90269e-12	1.07223e-10	DrugMatrix Rat	High	24
Pmp22	Pmp22	1.66992	2.45313e-21	6.93322e-19	DrugMatrix Rat	High	24
P2ry2	P2ry2	1.6723	2.03841e-25	2.25207e-22	DrugMatrix Rat	High	24
Gtpbp2	Gtpbp2	1.67245	5.39201e-24	2.9786e-21	DrugMatrix Rat	High	24
Ppara	Ppara	1.67369	3.73913e-30	1.90931e-28	Open TG-GATEs Rat	High	24
Mgll	Mgll	1.67377	1.46183e-32	8.38001e-31	Open TG-GATEs Rat	High	24
Ltbp1	Ltbp1	1.68781	0.000148518	0.000852592	DrugMatrix Rat	High	24
Chac1	Chac1	1.68879	2.07906e-11	6.16264e-10	DrugMatrix Rat	High	24
Agxt	Agxt	1.69608	1.75757e-50	1.76527e-48	Open TG-GATEs Rat	High	24
Sars1	Sars1	1.70019	4.87071e-30	1.47984e-26	DrugMatrix Rat	High	24
Adh6	Adh6	1.70181	1.06999e-109	3.82459e-107	Open TG-GATEs Rat	High	24
Ndrg1	Ndrg1	1.70741	7.90006e-21	1.92019e-18	DrugMatrix Rat	High	24
Igfbp1	Igfbp1	1.70833	4.81718e-05	0.000314748	DrugMatrix Rat	High	24
IDI1	Idi1	1.70906	1.59617e-124	3.18259e-121	Open TG-GATEs Human	High	24
Decr1	Decr1	1.70943	1.76011e-60	2.30007e-58	Open TG-GATEs Rat	High	24
Wars1	Wars1	1.71491	1.09028e-24	8.28135e-22	DrugMatrix Rat	High	24
Zfand2a	Zfand2a	1.71608	4.45866e-10	9.76327e-09	DrugMatrix Rat	High	24
Rhpn2	Rhpn2	1.7169	1.09475e-07	1.40938e-06	DrugMatrix Rat	High	24
Cyp51	Cyp51	1.71978	4.05566e-130	1.97154e-127	Open TG-GATEs Rat	High	24
Mfsd11	Mfsd11	1.72522	3.59934e-27	6.24897e-24	DrugMatrix Rat	High	24
Trib3	Trib3	1.72924	3.78603e-19	6.4805e-17	DrugMatrix Rat	High	24
Msmo1	Msmo1	1.73068	2.86958e-22	1.12497e-19	DrugMatrix Rat	High	24
Psat1	Psat1	1.73517	5.71052e-18	7.54347e-16	DrugMatrix Rat	High	24
Fgf21	Fgf21	1.74135	7.68756e-07	7.97158e-06	DrugMatrix Rat	High	24
Gfra3	Gfra3	1.74198	1.81788e-11	5.46849e-10	DrugMatrix Rat	High	24
HMGCR	Hmgcr	1.74198	2.38048e-105	3.16429e-102	Open TG-GATEs Human	High	24
HMGCS1	Hmgcs1	1.74847	1.40791e-42	4.25338e-40	Open TG-GATEs Human	High	24
Phyh	Phyh	1.75391	3.49356e-107	1.21307e-104	Open TG-GATEs Rat	High	24
Tyrobp	Tyrobp	1.75822	0.000540756	0.00266821	DrugMatrix Rat	High	24
Erbb3	Erbb3	1.76352	4.85784e-68	7.87164e-66	Open TG-GATEs Rat	High	24
Mvd	Mvd	1.7645	7.61314e-43	6.00796e-41	Open TG-GATEs Rat	High	24
Bcl2a1	Bcl2a1	1.76557	1.63663e-05	0.00012133	DrugMatrix Rat	High	24
Bcat1	Bcat1	1.77373	3.50702e-10	7.89275e-09	DrugMatrix Rat	High	24
Cd55	Cd55	1.77924	5.98445e-09	1.04196e-07	DrugMatrix Rat	High	24
Slc25a42	Slc25a42	1.77948	3.97056e-54	4.27028e-52	Open TG-GATEs Rat	High	24
Upb1	Upb1	1.79309	4.76485e-51	4.8256e-49	Open TG-GATEs Rat	High	24
Hjv	Hjv	1.79614	1.2561e-34	7.86877e-33	Open TG-GATEs Rat	High	24
Slc7a5	Slc7a5	1.7979	8.00997e-18	9.93318e-16	DrugMatrix Rat	High	24
Crp	Crp	1.79957	3.5594e-85	8.65148e-83	Open TG-GATEs Rat	High	24
G0s2	G0s2	1.80228	4.94556e-08	6.93234e-07	DrugMatrix Rat	High	24
Fasn	Fasn	1.82004	3.56265e-22	1.31203e-19	DrugMatrix Rat	High	24
Tcp11l2	Tcp11l2	1.82113	1.59769e-08	2.51839e-07	DrugMatrix Rat	High	24
TUBA1A	Tuba1a	1.82197	1.38079e-19	1.3835e-17	Open TG-GATEs Human	High	24
Capg	Capg	1.82251	1.50021e-07	1.86612e-06	DrugMatrix Rat	High	24
Dpp7	Dpp7	1.82384	1.48405e-12	5.87483e-11	DrugMatrix Rat	High	24
Igfbp5	Igfbp5	1.83653	7.22027e-102	2.24995e-99	Open TG-GATEs Rat	High	24
Acot12	Acot12	1.84233	3.77722e-24	1.40381e-22	Open TG-GATEs Rat	High	24
Mthfd2	Mthfd2	1.84483	2.3468e-14	1.44775e-12	DrugMatrix Rat	High	24
Gcnt2	Gcnt2	1.84933	1.7639e-05	0.000129371	DrugMatrix Rat	High	24
Serpina7	Serpina7	1.85385	1.27231e-25	5.0863e-24	Open TG-GATEs Rat	High	24
Cpt1b	Cpt1b	1.85566	1.85464e-14	1.14997e-12	DrugMatrix Rat	High	24
Cpt2	Cpt2	1.86463	1.43705e-112	5.45764e-110	Open TG-GATEs Rat	High	24
Slc7a11	Slc7a11	1.8675	4.21153e-05	0.000279993	DrugMatrix Rat	High	24
Fbp1	Fbp1	1.86898	4.65029e-124	2.09315e-121	Open TG-GATEs Rat	High	24
Fdft1	Fdft1	1.87498	1.55985e-114	6.31897e-112	Open TG-GATEs Rat	High	24
Slc1a5	Slc1a5	1.87707	2.14698e-16	1.87714e-14	DrugMatrix Rat	High	24
Miox	Miox	1.89353	7.80681e-46	6.97619e-44	Open TG-GATEs Rat	High	24
Ephx2	Ephx2	1.89647	6.02381e-46	5.42277e-44	Open TG-GATEs Rat	High	24
Cmbl	Cmbl	1.89884	7.80749e-121	3.38873e-118	Open TG-GATEs Rat	High	24
Acot3	Acot3	1.89965	1.36144e-33	8.2728e-32	Open TG-GATEs Rat	High	24
Gdf15	Gdf15	1.90178	5.14997e-08	7.20225e-07	DrugMatrix Rat	High	24
Vnn1	Vnn1	1.90385	2.36152e-28	1.07489e-26	Open TG-GATEs Rat	High	24
Clcn7	Clcn7	1.90429	2.38873e-22	9.67674e-20	DrugMatrix Rat	High	24
Slc34a2	Slc34a2	1.9166	1.41721e-35	9.16133e-34	Open TG-GATEs Rat	High	24
Acad11	Acad11	1.91869	5.11019e-100	1.5526e-97	Open TG-GATEs Rat	High	24
Mttp	Mttp	1.9203	1.9547e-48	1.87051e-46	Open TG-GATEs Rat	High	24
Tmf1	Tmf1	1.92125	3.30974e-15	2.31168e-13	DrugMatrix Rat	High	24
Ccl3	Ccl3	1.92672	1.68307e-07	2.06401e-06	DrugMatrix Rat	High	24
CYP3A5	Cyp3a25	1.93306	6.96545e-80	5.14386e-77	Open TG-GATEs Human	High	24
Emp1	Emp1	1.93742	5.69999e-11	1.54281e-09	DrugMatrix Rat	High	24
CYP8B1	Cyp8b1	1.94043	8.10759e-52	2.99365e-49	Open TG-GATEs Human	High	24
LGALS4	Lgals4	1.94635	9.09816e-69	4.90293e-66	Open TG-GATEs Human	High	24
Hsd17b13	Hsd17b13	1.94794	2.14139e-68	3.56498e-66	Open TG-GATEs Rat	High	24
Ropn1l	Ropn1l	1.9564	1.23794e-45	1.09815e-43	Open TG-GATEs Rat	High	24
Acox1	Acox1	1.95819	1.17514e-168	8.9259e-166	Open TG-GATEs Rat	High	24
PDK4	Pdk4	1.96326	9.96049e-58	4.22558e-55	Open TG-GATEs Human	High	24
RGD1305347	RGD1305347	1.96407	3.02262e-31	1.62023e-29	Open TG-GATEs Rat	High	24
C1qa	C1qa	1.97188	0.000618735	0.00298629	DrugMatrix Rat	High	24
Aig1	Aig1	1.9735	2.70131e-76	5.56424e-74	Open TG-GATEs Rat	High	24
Dcbld2	Dcbld2	1.97533	5.14722e-17	5.21285e-15	DrugMatrix Rat	High	24
Cd44	Cd44	1.98294	1.03111e-15	7.68775e-14	DrugMatrix Rat	High	24
Eci1	Eci1	1.98835	4.19981e-113	1.64646e-110	Open TG-GATEs Rat	High	24
Ftcd	Ftcd	1.99036	6.15646e-55	6.80177e-53	Open TG-GATEs Rat	High	24
Hck	Hck	1.99299	2.26361e-09	4.23877e-08	DrugMatrix Rat	High	24
ACSS2	Acss2	1.99373	4.4943e-131	9.95687e-128	Open TG-GATEs Human	High	24
Slc6a9	Slc6a9	2.00419	1.36495e-18	2.09978e-16	DrugMatrix Rat	High	24
Acss2	Acss2	2.01053	3.35498e-86	8.49438e-84	Open TG-GATEs Rat	High	24
C4bpb	C4bpb	2.02042	1.58333e-130	8.0176e-128	Open TG-GATEs Rat	High	24
Nudt7	Nudt7	2.02663	4.95443e-70	8.98675e-68	Open TG-GATEs Rat	High	24
SLC25A18	Slc25a18	2.02911	3.35037e-47	1.17198e-44	Open TG-GATEs Human	High	24
Pnpla7	Pnpla7	2.03542	1.58779e-21	4.82411e-19	DrugMatrix Rat	High	24
Rhof	Rhof	2.05293	3.20065e-27	1.37447e-25	Open TG-GATEs Rat	High	24
Prss23	Prss23	2.06286	3.95504e-06	3.43571e-05	DrugMatrix Rat	High	24
Pnpla3	Pnpla3	2.08018	1.2488e-64	1.80675e-62	Open TG-GATEs Rat	High	24
Cyp1a1	Cyp1a1	2.09243	3.1256e-31	1.66603e-29	Open TG-GATEs Rat	High	24
Rpp25	Rpp25	2.1028	3.68201e-12	1.31224e-10	DrugMatrix Rat	High	24
Fxyd2	Fxyd2	2.12273	3.72383e-11	1.04276e-09	DrugMatrix Rat	High	24
INSIG1	Insig1	2.12612	5.11627e-163	2.40856e-159	Open TG-GATEs Human	High	24
Itgb2	Itgb2	2.12966	6.06679e-08	8.33104e-07	DrugMatrix Rat	High	24
Hmgcs1	Hmgcs1	2.13262	3.59241e-87	9.28906e-85	Open TG-GATEs Rat	High	24
Cdhr1	Cdhr1	2.13582	2.30711e-19	4.38099e-17	DrugMatrix Rat	High	24
Pnpla3	Pnpla3	2.16206	1.33135e-22	5.57928e-20	DrugMatrix Rat	High	24
RGD1565355	RGD1565355	2.18069	1.70923e-25	6.76622e-24	Open TG-GATEs Rat	High	24
MGC105649	MGC105649	2.19644	3.42249e-13	1.58754e-11	DrugMatrix Rat	High	24
Ifitm2	Ifitm2	2.20332	2.7437e-05	0.000191563	DrugMatrix Rat	High	24
Nr1i3	Nr1i3	2.20613	1.47619e-32	8.42261e-31	Open TG-GATEs Rat	High	24
Thrsp	Thrsp	2.20815	4.71791e-131	2.60622e-128	Open TG-GATEs Rat	High	24
Hao2	Hao2	2.21426	3.98838e-65	6.13554e-63	Open TG-GATEs Rat	High	24
Tm7sf2	Tm7sf2	2.21444	6.99708e-115	2.93226e-112	Open TG-GATEs Rat	High	24
Acsl1	Acsl1	2.22295	3.01591e-173	2.44349e-170	Open TG-GATEs Rat	High	24
Smlr1	Smlr1	2.25022	4.22021e-64	6.0339e-62	Open TG-GATEs Rat	High	24
Dnase2b	Dnase2b	2.25132	2.8598e-08	4.20256e-07	DrugMatrix Rat	High	24
Pank1	Pank1	2.26367	5.15192e-59	6.32437e-57	Open TG-GATEs Rat	High	24
Ebi3	Ebi3	2.2653	7.85316e-09	1.32555e-07	DrugMatrix Rat	High	24
Vom2r44	Vom2r44	2.26618	4.01932e-33	2.37121e-31	Open TG-GATEs Rat	High	24
Fcer1g	Fcer1g	2.26817	0.000113362	0.000675667	DrugMatrix Rat	High	24
CPS1	Cps1	2.28802	1.36605e-72	8.01106e-70	Open TG-GATEs Human	High	24
AABR07025051.3	AABR07025051.3	2.31131	5.65434e-07	6.08116e-06	DrugMatrix Rat	High	24
Hsdl2	Hsdl2	2.31176	9.57564e-139	5.54156e-136	Open TG-GATEs Rat	High	24
Akr1b7	Akr1b7	2.31545	5.09907e-38	3.64524e-36	Open TG-GATEs Rat	High	24
Hk2	Hk2	2.32961	1.54809e-27	3.13566e-24	DrugMatrix Rat	High	24
Angptl4	Angptl4	2.32979	1.42968e-130	7.55431e-128	Open TG-GATEs Rat	High	24
Stom	Stom	2.33402	1.31261e-21	4.0903e-19	DrugMatrix Rat	High	24
Hsd17b7	Hsd17b7	2.3485	1.99443e-63	2.75436e-61	Open TG-GATEs Rat	High	24
Scd2	Scd2	2.3574	3.82505e-23	1.66021e-20	DrugMatrix Rat	High	24
Rragd	Rragd	2.36919	2.15536e-15	1.53925e-13	DrugMatrix Rat	High	24
Mme	Mme	2.37311	1.9905e-09	3.75047e-08	DrugMatrix Rat	High	24
Pfkfb3	Pfkfb3	2.39235	4.52725e-19	7.43509e-17	DrugMatrix Rat	High	24
G6PC	G6pc	2.39261	4.80191e-80	3.68251e-77	Open TG-GATEs Human	High	24
Acaa2	Acaa2	2.40288	9.48653e-222	1.647e-218	Open TG-GATEs Rat	High	24
Ddit3	Ddit3	2.42316	7.40773e-13	3.10435e-11	DrugMatrix Rat	High	24
Hacl1	Hacl1	2.44873	2.08264e-68	3.51532e-66	Open TG-GATEs Rat	High	24
Il6	Il6	2.45278	6.89237e-44	5.65966e-42	Open TG-GATEs Rat	High	24
Qpct	Qpct	2.45324	1.96454e-72	3.73048e-70	Open TG-GATEs Rat	High	24
Tgm1	Tgm1	2.48731	1.44553e-11	4.45875e-10	DrugMatrix Rat	High	24
Sdcbp2	Sdcbp2	2.49204	3.70157e-11	1.03892e-09	DrugMatrix Rat	High	24
Cyp4b1	Cyp4b1	2.54313	7.17507e-56	8.07394e-54	Open TG-GATEs Rat	High	24
Ptgs2	Ptgs2	2.55476	4.83727e-39	3.5846e-37	Open TG-GATEs Rat	High	24
CYP1A1	Cyp1a1	2.56648	1.22242e-41	3.5844e-39	Open TG-GATEs Human	High	24
Creb3l3	Creb3l3	2.57273	4.67989e-229	9.47912e-226	Open TG-GATEs Rat	High	24
Idi1	Idi1	2.57902	1.17302e-106	3.95992e-104	Open TG-GATEs Rat	High	24
SLCO4C1	Slco4c1	2.60465	9.85046e-35	2.31069e-32	Open TG-GATEs Human	High	24
Ifitm1	Ifitm1	2.62434	5.27214e-05	0.000340629	DrugMatrix Rat	High	24
Ech1	Ech1	2.64159	4.7841e-175	4.15294e-172	Open TG-GATEs Rat	High	24
Oxct1	Oxct1	2.69163	2.01764e-08	3.10779e-07	DrugMatrix Rat	High	24
Slc6a13	Slc6a13	2.72299	3.05159e-88	8.24132e-86	Open TG-GATEs Rat	High	24
Klf4	Klf4	2.73513	3.96539e-16	3.23432e-14	DrugMatrix Rat	High	24
Cybb	Cybb	2.79912	1.13838e-06	1.12569e-05	DrugMatrix Rat	High	24
Pck1	Pck1	2.80978	4.51945e-94	1.30774e-91	Open TG-GATEs Rat	High	24
Cpt1a	Cpt1a	2.84641	2.21985e-154	1.49877e-151	Open TG-GATEs Rat	High	24
ARG1	Arg1	2.86024	2.55502e-140	8.49076e-137	Open TG-GATEs Human	High	24
Slc27a2	Slc27a2	2.86306	1.26985e-253	3.85812e-250	Open TG-GATEs Rat	High	24
Rsad2	Rsad2	2.89795	4.94338e-11	1.35308e-09	DrugMatrix Rat	High	24
Gk	Gk	2.91854	7.3305e-167	5.24044e-164	Open TG-GATEs Rat	High	24
Tdo2	Tdo2	2.92545	3.71701e-153	2.37752e-150	Open TG-GATEs Rat	High	24
Tspan13	Tspan13	2.95229	1.53923e-10	3.72391e-09	DrugMatrix Rat	High	24
HMGCS2	Hmgcs2	3.09213	5.33897e-85	4.8388e-82	Open TG-GATEs Human	High	24
Acaa1a	Acaa1a	3.10213	1.1213e-256	4.54238e-253	Open TG-GATEs Rat	High	24
Soat1	Soat1	3.12707	2.48506e-18	3.55305e-16	DrugMatrix Rat	High	24
AABR07001432.1	AABR07001432.1	3.26512	1.86946e-13	9.34963e-12	DrugMatrix Rat	High	24
Cd53	Cd53	3.28208	2.6621e-10	6.10424e-09	DrugMatrix Rat	High	24
Lilrb4	Lilrb4	3.34072	1.13197e-09	2.27762e-08	DrugMatrix Rat	High	24
Cpt1b	Cpt1b	3.35412	2.515e-87	6.64453e-85	Open TG-GATEs Rat	High	24
Acsm5	Acsm5	3.39563	4.39177e-66	6.93159e-64	Open TG-GATEs Rat	High	24
Acot4	Acot4	3.41185	4.71543e-93	1.33271e-90	Open TG-GATEs Rat	High	24
FABP1	Fabp1	3.44235	3.22566e-236	6.43164e-232	Open TG-GATEs Human	High	24
CYP2C8	N/A	3.4535	1.15561e-99	1.3554e-96	Open TG-GATEs Human	High	24
Nfe2	Nfe2	3.56118	1.98247e-209	2.677e-206	Open TG-GATEs Rat	High	24
Pex11a	Pex11a	3.6545	1.85492e-206	2.25429e-203	Open TG-GATEs Rat	High	24
Fabp1	Fabp1	3.67504	2.47411e-189	2.50565e-186	Open TG-GATEs Rat	High	24
CYP3A4	Cyp3a25	3.73569	2.37738e-132	5.92531e-129	Open TG-GATEs Human	High	24
Fer1l5	Fer1l5	3.89113	1.66434e-98	4.93334e-96	Open TG-GATEs Rat	High	24
PCK1	Pck1	3.90535	8.30613e-108	1.18297e-104	Open TG-GATEs Human	High	24
Cyp4a1	Cyp4a1	3.91797	1.39315e-202	1.53918e-199	Open TG-GATEs Rat	High	24
Cyp8b1	Cyp8b1	4.31624	3.41048e-129	1.59414e-126	Open TG-GATEs Rat	High	24
Pdk4	Pdk4	4.57081	3.38443e-176	3.16392e-173	Open TG-GATEs Rat	High	24
THRSP	Thrsp	4.58647	5.35452e-216	5.33819e-212	Open TG-GATEs Human	High	24
Hmgcs2	Hmgcs2	4.65878	9.50362e-242	2.30995e-238	Open TG-GATEs Rat	High	24
Acot1	Acot1	4.86337	5.64193e-297	6.85663e-293	Open TG-GATEs Rat	High	24
Ehhadh	Ehhadh	6.35326	2.14931e-258	1.30603e-254	Open TG-GATEs Rat	High	24

## Sheet: Reactome toxicity signatures
SupplemSupplementary Table 4: Toxicity-related pathways used to compute toxicity based on gene expression stablished by Gl-1, Gl2 or Simvastiatine in comparison to HCD.entary Table 4
REACTOME_ACTIVATION_OF_ATR_IN_RESPONSE_TO_REPLICATION_STRESS	> REACTOME_ACTIVATION_OF_ATR_IN_RESPONSE_TO_REPLICATION_STRESS	Atr	Atrip	Cdc25a	Cdc25c	Cdc45	Cdc6	Cdc7	Cdk2	Chek1	Clspn	Dbf4	Hus1	Mcm10	Mcm2	Mcm3	Mcm4	Mcm5	Mcm6	Mcm7	Mcm8	Orc1	Orc2	Orc3	Orc4	Orc5	Orc6	Rad1	Rad17	Rad9a	Rad9b	Rfc2	Rfc3	Rfc4	Rfc5	Rpa1	Rpa2	Rpa3
REACTOME_ACTIVATION_OF_THE_PRE_REPLICATIVE_COMPLEX	> REACTOME_ACTIVATION_OF_THE_PRE_REPLICATIVE_COMPLEX	Cdc45	Cdc6	Cdc7	Cdk2	Cdt1	Dbf4	Gmnn	Mcm10	Mcm2	Mcm3	Mcm4	Mcm5	Mcm6	Mcm7	Mcm8	Orc1	Orc2	Orc3	Orc4	Orc5	Orc6	Pola1	Pola2	Pole	Pole2	Pole3	Pole4	Prim1	Prim2	Rpa1	Rpa2	Rpa3
REACTOME_AFLATOXIN_ACTIVATION_AND_DETOXIFICATION	> REACTOME_AFLATOXIN_ACTIVATION_AND_DETOXIFICATION	Acy1	Acy3	Akr7a5	Akr7a5	Cyp1a2	Cyp2a5	Cyp3a11	Cyp3a13	Cyp3a13	Dpep1	Dpep2	Dpep3	Ggt1	Ggt5	Ggt6	Ggt7	Mgst1	Mgst2	Mgst3
REACTOME_APC_CDC20_MEDIATED_DEGRADATION_OF_NEK2A	> REACTOME_APC_CDC20_MEDIATED_DEGRADATION_OF_NEK2A	Anapc1	Anapc10	Anapc11	Anapc15	Anapc16	Anapc2	Anapc4	Anapc5	Anapc7	Bub1b	Bub3	Cdc16	Cdc20	Cdc23	Cdc26	Cdc27	Mad2l1	Nek2	Rps27a	Uba52	Ubb	Ubc	Ube2c	Ube2d1	Ube2e1	Ube2s
REACTOME_ARACHIDONIC_ACID_METABOLISM	> REACTOME_ARACHIDONIC_ACID_METABOLISM	Abcc1	Akr1c6	Alox12	Alox12b	Alox15	Alox8	Alox5	Alox5ap	Aloxe3	Awat1	Cbr1	Cyp1a1	Cyp1a2	Cyp1b1	Cyp2c65	Cyp2c66	Cyp2c65	Cyp2c66	Cyp2j9	Cyp2u1	Cyp4a31	Cyp4a10	Cyp4a12b	Cyp4a31	Cyp4b1	Cyp4f14	Cyp4f15	Cyp4f14	Cyp4f15	Cyp4f39	Cyp4f14	Cyp4f15	Cyp4f18	Cyp8b1	Dpep1	Dpep2	Dpep3	Ephx2	Faah	Ggt1	Ggt5	Gpx1	Gpx2	Gpx4	Hpgd	Hpgds	Lta4h	Ltc4s
REACTOME_BIOLOGICAL_OXIDATIONS	> REACTOME_BIOLOGICAL_OXIDATIONS	Aadac	Abhd10	Abhd14b	Acsm1	Acsm2	Acsm2	Acsm4	Acsm5	Acss1	Acss2	Acy1	Acy3	Adh1	Adh1	Adh1	Adh4	Adh5	Adh7	Ahcy	Ahr	Aip	Akr1a1	Akr7a5	Akr7a5	Aldh1a1	Aldh1b1	Aldh2	Aldh3a1	Aoc1	Aoc2	Aoc3	Arnt	Arnt2	As3mt	Bphl	Bpnt1	Bpnt2	Cbr3	Ces1d	Ces2c	Ces2e	Ces3b	Chac1	Chac2	Cmbl	Cndp2	Comt	Cyb5b
REACTOME_CELL_CYCLE_CHECKPOINTS	> REACTOME_CELL_CYCLE_CHECKPOINTS	Abraxas1	Ahctf1	Anapc1	Anapc10	Anapc11	Anapc15	Anapc16	Anapc2	Anapc4	Anapc5	Anapc7	Atm	Atr	Atrip	Aurkb	B9d2	Babam1	Babam2	Bard1	Birc5	Blm	Brca1	Brcc3	Brip1	Bub1	Bub1b	Bub3	Ccna1	Ccna2	Ccnb1	Ccnb2	Ccne1	Ccne2	Cdc16	Cdc20	Cdc23	Cdc25a	Cdc25c	Cdc26	Cdc27	Cdc45	Cdc6	Cdc7	Cdca8	Cdk1	Cdk2	Cdkn1a	Cdkn1b
REACTOME_CELL_CYCLE_MITOTIC	> REACTOME_CELL_CYCLE_MITOTIC	Aaas	Abl1	Actr1a	Ahctf1	Ajuba	Akap9	Akt1	Akt2	Akt3	Alms1	Anapc1	Anapc10	Anapc11	Anapc15	Anapc16	Anapc2	Anapc4	Anapc5	Anapc7	Ankle2	Arpp19	Aurka	Aurkb	B9d2	Banf1	Birc5	Blzf1	Bora	Btrc	Bub1	Bub1b	Bub3	Cables1	Cc2d1b	Ccna1	Ccna2	Ccnb1	Ccnb2	Ccnd1	Ccnd2	Ccnd3	Ccne1	Ccne2	Ccnh	Ccp110	Cdc14a	Cdc16	Cdc20
REACTOME_CYCLIN_A_B1_B2_ASSOCIATED_EVENTS_DURING_G2_M_TRANSITION	> REACTOME_CYCLIN_A_B1_B2_ASSOCIATED_EVENTS_DURING_G2_M_TRANSITION	Ccna1	Ccna2	Ccnb1	Ccnb2	Ccnh	Cdc25a	Cdc25b	Cdc25c	Cdk1	Cdk2	Cdk7	Foxm1	Lcmt1	Mnat1	Pkmyt1	Plk1	Ppme1	Ppp2ca	Ppp2cb	Ppp2r1a	Ppp2r1b	Ppp2r2a	Ppp2r3d	Wee1	Xpo1
REACTOME_CYTOCHROME_P450_ARRANGED_BY_SUBSTRATE_TYPE	> REACTOME_CYTOCHROME_P450_ARRANGED_BY_SUBSTRATE_TYPE	Ahr	Arnt	Arnt2	Cyp11a1	Cyp11b2	Cyp11b1	Cyp11b2	Cyp19a1	Cyp1a1	Cyp1a2	Cyp1b1	Cyp21a1	Cyp24a1	Cyp26a1	Cyp26b1	Cyp26c1	Cyp27a1	Cyp27b1	Cyp2a5	Cyp2a4	Cyp2a5	Cyp2a4	Cyp2b19	Cyp2c55	Cyp2c65	Cyp2c66	Cyp2c65	Cyp2c66	Cyp2d22	Cyp2e1	Cyp2f2	Cyp2j9	Cyp2r1	Cyp2s1	Cyp2u1	Cyp2w1	Cyp39a1	Cyp3a11	Cyp3a13	Cyp3a13	Cyp3a13	Cyp46a1	Cyp4a31	Cyp4a10	Cyp4a12b	Cyp4a31	Cyp4b1	Cyp4f14
REACTOME_DNA_REPLICATION	> REACTOME_DNA_REPLICATION	Anapc1	Anapc10	Anapc11	Anapc15	Anapc16	Anapc2	Anapc4	Anapc5	Anapc7	Ccna1	Ccna2	Ccne1	Ccne2	Cdc16	Cdc23	Cdc26	Cdc27	Cdc45	Cdc6	Cdc7	Cdk2	Cdt1	Cul1	Dbf4	Dna2	E2f1	E2f2	E2f3	Fen1	Fzr1	Gins1	Gins2	Gins3	Gins4	Gmnn	Lig1	Mcm10	Mcm2	Mcm3	Mcm4	Mcm5	Mcm6	Mcm7	Mcm8	Orc1	Orc2	Orc3	Orc4
REACTOME_FATTY_ACID_METABOLISM	> REACTOME_FATTY_ACID_METABOLISM	Abcc1	Abcd1	Acaa1b	Acaa2	Acaca	Acacb	Acad10	Acad11	Acadl	Acadm	Acads	Acadvl	Acbd4	Acbd5	Acbd6	Acbd7	Acly	Acot3	Acot11	Acot12	Acot13	Acot2	Acot3	Acot4	Acot6	Acot7	Acot8	Acot10	Acot9	Acox1	Acox2	Acox3	Acoxl	Acsbg1	Acsbg2	Acsf2	Acsf3	Acsl1	Acsl3	Acsl4	Acsl5	Acsl6	Acsm3	Akr1c6	Aldh3a2	Alox12	Alox12b	Alox15
REACTOME_G0_AND_EARLY_G1	> REACTOME_G0_AND_EARLY_G1	Ccna1	Ccna2	Ccne1	Ccne2	Cdc25a	Cdc6	Cdk1	Cdk2	Dyrk1a	E2f1	E2f4	E2f5	Hdac1	Lin37	Lin52	Lin54	Lin9	Max	Mybl2	Myc	Pcna	Rbbp4	Rbl1	Rbl2	Tfdp1	Tfdp2	Top2a
REACTOME_G1_S_SPECIFIC_TRANSCRIPTION	> REACTOME_G1_S_SPECIFIC_TRANSCRIPTION	Ccna1	Ccne1	Cdc25a	Cdc45	Cdc6	Cdk1	Cdt1	Dhfr	E2f1	E2f4	E2f5	E2f6	Fbxo5	Hdac1	Lin37	Lin52	Lin54	Lin9	Orc1	Pcna	Pola1	Rbbp4	Rbl1	Rbl2	Rrm2	Tfdp1	Tfdp2	Tk1	Tyms
REACTOME_M_PHASE	> REACTOME_M_PHASE	Aaas	Actr1a	Ahctf1	Akap9	Alms1	Anapc1	Anapc10	Anapc11	Anapc15	Anapc16	Anapc2	Anapc4	Anapc5	Anapc7	Ankle2	Arpp19	Aurkb	B9d2	Banf1	Birc5	Blzf1	Bub1	Bub1b	Bub3	Cc2d1b	Ccnb1	Ccnb2	Ccp110	Cdc16	Cdc20	Cdc23	Cdc26	Cdc27	Cdca5	Cdca8	Cdk1	Cdk5rap2	Cenpa	Cenpc1	Cenpe	Cenpf	Cenph	Cenpi	Cenpj	Cenpk	Cenpl	Cenpm	Cenpn
REACTOME_METABOLISM_OF_STEROIDS	> REACTOME_METABOLISM_OF_STEROIDS	Abcb11	Abcc3	Acaca	Acacb	Acat3	Acot8	Acox2	Akr1b3	Akr1b8	Akr1c6	Akr1c20	Akr1c6	Akr1d1	Alb	Amacr	Arv1	Baat	Carm1	Cga	Ch25h	Chd9	Crebbp	Cubn	Cyp11a1	Cyp11b2	Cyp11b1	Cyp11b2	Cyp17a1	Cyp19a1	Cyp21a1	Cyp24a1	Cyp27a1	Cyp27b1	Cyp2r1	Cyp39a1	Cyp46a1	Cyp51	Cyp7a1	Cyp7b1	Cyp8b1	Dhcr24	Dhcr7	Ebp	Elovl6	Fabp6	Fasn	Fdft1	Fdps
REACTOME_MITOTIC_METAPHASE_AND_ANAPHASE	> REACTOME_MITOTIC_METAPHASE_AND_ANAPHASE	Ahctf1	Anapc1	Anapc10	Anapc11	Anapc15	Anapc16	Anapc2	Anapc4	Anapc5	Anapc7	Ankle2	Aurkb	B9d2	Banf1	Birc5	Bub1	Bub1b	Bub3	Cc2d1b	Ccnb1	Ccnb2	Cdc16	Cdc20	Cdc23	Cdc26	Cdc27	Cdca5	Cdca8	Cdk1	Cenpa	Cenpc1	Cenpe	Cenpf	Cenph	Cenpi	Cenpk	Cenpl	Cenpm	Cenpn	Cenpo	Cenpp	Cenpq	Cenps	Cenpt	Cenpu	Chmp2a	Chmp2b	Chmp3
REACTOME_MITOTIC_PROMETAPHASE	> REACTOME_MITOTIC_PROMETAPHASE	Actr1a	Ahctf1	Akap9	Alms1	Aurkb	B9d2	Birc5	Bub1	Bub1b	Bub3	Ccnb1	Ccnb2	Ccp110	Cdc20	Cdca5	Cdca8	Cdk1	Cdk5rap2	Cenpa	Cenpc1	Cenpe	Cenpf	Cenph	Cenpi	Cenpj	Cenpk	Cenpl	Cenpm	Cenpn	Cenpo	Cenpp	Cenpq	Cenps	Cenpt	Cenpu	Cep131	Cep135	Cep152	Cep164	Cep192	Cep250	Cep290	Cep41	Cep43	Cep57	Cep63	Cep70	Cep72
REACTOME_NUCLEAR_RECEPTOR_TRANSCRIPTION_PATHWAY	> REACTOME_NUCLEAR_RECEPTOR_TRANSCRIPTION_PATHWAY	Ar	Esr1	Esr2	Esrra	Esrrb	Esrrg	Hnf4a	Hnf4g	Med1	Ncor1	Ncor2	Nr0b1	Nr0b2	Nr1d1	Nr1d2	Nr1h2	Nr1h3	Nr1h4	Nr1i2	Nr1i3	Nr2c1	Nr2c2	Nr2c2ap	Nr2e1	Nr2e3	Nr2f1	Nr2f6	Nr3c1	Nr3c2	Nr4a1	Nr4a2	Nr4a3	Nr5a1	Nr5a2	Nr6a1	Nrbf2	Nrbp1	Pgr	Ppara	Ppard	Pparg	Rara	Rarb	Rarg	Rora	Rorb	Rorc	Rxra
REACTOME_PHASE_I_FUNCTIONALIZATION_OF_COMPOUNDS	> REACTOME_PHASE_I_FUNCTIONALIZATION_OF_COMPOUNDS	Aadac	Acss1	Acss2	Adh1	Adh1	Adh1	Adh4	Adh5	Adh7	Ahr	Aip	Aldh1a1	Aldh1b1	Aldh2	Aldh3a1	Aoc1	Aoc2	Aoc3	Arnt	Arnt2	Bphl	Cbr3	Ces1d	Ces2c	Ces2e	Ces3b	Cmbl	Cyb5b	Cyb5r3	Cyp11a1	Cyp11b2	Cyp11b1	Cyp11b2	Cyp19a1	Cyp1a1	Cyp1a2	Cyp1b1	Cyp21a1	Cyp24a1	Cyp26a1	Cyp26b1	Cyp26c1	Cyp27a1	Cyp27b1	Cyp2a5	Cyp2a4	Cyp2a5	Cyp2a4
REACTOME_PHOSPHORYLATION_OF_THE_APC_C	> REACTOME_PHOSPHORYLATION_OF_THE_APC_C	Anapc1	Anapc10	Anapc11	Anapc15	Anapc16	Anapc2	Anapc4	Anapc5	Anapc7	Ccnb1	Cdc16	Cdc23	Cdc26	Cdc27	Cdk1	Plk1	Ube2c	Ube2d1	Ube2e1	Ube2s
REACTOME_RHO_GTPASES_ACTIVATE_FORMINS	> REACTOME_RHO_GTPASES_ACTIVATE_FORMINS	Actb	Actg1	Ahctf1	Aurkb	B9d2	Birc5	Bub1	Bub1b	Bub3	Cdc20	Cdc42	Cdca8	Cenpa	Cenpc1	Cenpe	Cenpf	Cenph	Cenpi	Cenpk	Cenpl	Cenpm	Cenpn	Cenpo	Cenpp	Cenpq	Cenps	Cenpt	Cenpu	Ckap5	Clasp1	Clasp2	Clip1	Daam1	Diaph1	Diaph2	Diaph3	Dsn1	Dvl1	Dvl2	Dvl3	Dync1h1	Dync1i1	Dync1i2	Dync1li1	Dync1li2	Dynll1	Dynll2	Ercc6l
REACTOME_XENOBIOTICS	> REACTOME_XENOBIOTICS	Ahr	Arnt	Arnt2	Cyp1a1	Cyp1a2	Cyp2a5	Cyp2a4	Cyp2a5	Cyp2a4	Cyp2b19	Cyp2c55	Cyp2c65	Cyp2c66	Cyp2c65	Cyp2c66	Cyp2d22	Cyp2e1	Cyp2f2	Cyp2j9	Cyp2s1	Cyp2w1	Cyp3a11	Cyp3a13	Cyp3a13	Cyp3a13
Sim_Down	> Sim_Down 24h High		Sult1b1	Aldh1a1	Hmgcs2	Baat	Sult1a1	Ccl2	Bhmt2	Hao2	Klkb1	Tagln	Aldob	Ccn2	Cyp2b3	Gna14	Fam25a	Anks4b	Akr1c13	Otc	Gstt3	Akr1c14	Flrt3	Tm4sf4	Enpp2	Arg1	Fabp7	Smlr1	Acot12	Calcb	Cdo1	Steap4	Spp1	Mttp	Cxcl6	Upb1	Filip1l	UST4r	Pla2r1	Dbn1	Mx2	Fabp2	Magee1	Pdlim2	Pah	Gpd1	Mbl1	Slc10a1	Lrat
Sim_Up	> Sim_Up 24h High		Slc6a8	Sel1l	Nr1i2	Laptm5	Lpcat1	Phgdh	Il7	Dyrk1a	Rasl12	Ncald	Spg21	Cad	Rprm	Cyp51	Klkb1	Fasn	Myo5a	Erg28	Siglec5	Slc2a1	Sdad1	Scp2	Tp53i13	Ubn1	Pank1	Lamtor3	Vsir	Mcoln1	Nckipsd	Uap1	Adgrg2	Cela1	Rnf145	Igfbp4	Hsd17b10	Adhfe1	Lilra5	Slc25a33	Ifrd1	C5	Cdo1	Naglu	Gjb2	Slc38a4	Chi3l1	Slc25a37	Ugcg
[truncated: 579 more columns]
